# Supplementary material for: A Linear Model to Describe Branching and Allometry in Root Architecture
Source: Plants (Basel). 2019 Jul 12;8(7):218. doi: 10.3390/plants8070218 (PMC6681317; doi:10.3390/plants8070218)
Supplement: Supplementary file 1 [file plants-08-00218-s001.zip]

Archive with 2 entries (1 files):
- plants-529416-SI/
- plants-529416-SI/plants-529416-supplementary.csv
