# Supplementary material for: A Linear Model to Describe Branching and Allometry in Root Architecture
Source: Plants (Basel). 2019 Jul 12;8(7):218. doi: 10.3390/plants8070218 (PMC6681317; doi:10.3390/plants8070218)
Supplement: Supplementary file 1 [file plants-08-00218-s001.zip › plants-529416-SI/plants-529416-supplementary.csv]

Eco	Plant	Day	CS Code	TRL	PRL	LRn	TLRL	TLRr	PLRr	RD	BZ	pre.BZ	post.BZ	m
C-24	1	8	CS22620	58.652	38.016	8	20.636	0.352	0.543	0.21	24.504	0.359	13.153	-0.313
C-24	2	8	CS22620	54.33	33.393	5	20.937	0.385	0.627	0.15	14.768	0.337	18.288	-0.412
C-24	3	8	CS22620	59.154	38.35	10	20.804	0.352	0.542	0.261	13.714	2.832	21.804	-0.35
C-24	4	8	CS22620	62.968	36.517	6	26.451	0.42	0.724	0.164	17.328	0.169	19.02	-0.502
C-24	5	8	CS22620	30.96	26.597	5	4.363	0.141	0.164	0.188	11.094	1.965	13.538	-0.111
C-24	6	8	CS22620	50.286	31.906	9	18.38	0.366	0.576	0.282	10.113	0.169	21.624	-0.203
C-24	7	8	CS22620	52.056	32.87	5	19.186	0.369	0.584	0.152	9.294	0.279	23.297	-0.776
C-24	8	8	CS22620	52.744	36.564	6	16.18	0.307	0.443	0.164	11.569	0.172	24.823	-0.242
C-24	9	8	CS22620	55.545	35.595	9	19.95	0.359	0.56	0.253	16.042	0.345	19.208	-0.458
C-24	10	8	CS22620	49.223	34.377	7	14.846	0.302	0.432	0.204	14.87	0.259	19.248	-0.321
C-24	11	8	CS22620	57.992	38.438	7	19.554	0.337	0.509	0.182	12.927	0.321	25.19	-0.56
C-24	12	8	CS22620	55.563	31.409	6	24.154	0.435	0.769	0.191	7.227	0.429	23.753	-1.152
C-24	13	8	CS22620	59.435	37.948	8	21.487	0.362	0.566	0.211	20.144	0.58	17.224	-0.332
C-24	14	8	CS22620	49.234	34.04	6	15.194	0.309	0.446	0.176	11.592	0.525	21.923	-0.426
C-24	15	8	CS22620	45.925	32.684	4	13.241	0.288	0.405	0.122	10.109	2.557	20.018	-0.713
C-24	16	8	CS22620	47.98	28.786	4	19.194	0.4	0.667	0.139	10.363	0.169	18.254	-1.439
C-24	17	8	CS22620	52.381	37.4	7	14.981	0.286	0.401	0.187	14.68	1.361	21.359	-0.374
C-24	18	8	CS22620	44.706	35.902	6	8.804	0.197	0.245	0.167	13.11	2.312	20.48	-0.196
C-24	19	8	CS22620	58.616	33.909	7	24.707	0.422	0.729	0.206	13.196	0.587	20.126	-0.535
C-24	20	8	CS22620	44.278	34.877	6	9.401	0.212	0.27	0.172	12.741	1.842	20.294	-0.195
C-24	1	10	CS22620	95.753	50.92	16	44.833	0.468	0.88	0.314	27.866	0.359	22.695	-0.271
C-24	2	10	CS22620	84.673	45.168	10	39.505	0.467	0.875	0.221	22.02	0.337	22.811	-0.441
C-24	3	10	CS22620	90.592	51.185	14	39.407	0.435	0.77	0.274	18.335	2.832	30.018	-0.357
C-24	4	10	CS22620	101.561	49.023	13	52.538	0.517	1.072	0.265	23.489	0.169	25.365	-0.551
C-24	5	10	CS22620	62.134	44.771	12	17.363	0.279	0.388	0.268	17.783	1.965	25.023	-0.201
C-24	6	10	CS22620	80.786	36.012	17	44.774	0.554	1.243	0.472	21.887	0.169	13.956	-0.303
C-24	7	10	CS22620	85.486	43.615	13	41.871	0.49	0.96	0.298	25.334	0.171	18.11	-0.305
C-24	8	10	CS22620	77.125	45.401	9	31.724	0.411	0.699	0.198	18.218	0.172	27.011	-0.371
C-24	9	10	CS22620	86.148	44.679	12	41.469	0.481	0.928	0.269	22.8	0.085	21.794	-0.358
C-24	10	10	CS22620	81.593	46.774	13	34.819	0.427	0.744	0.278	25.725	0.259	20.79	-0.241
C-24	11	10	CS22620	83.284	49.679	14	33.605	0.403	0.676	0.282	24.423	0.321	24.935	-0.256
C-24	12	10	CS22620	91.098	42.845	11	48.253	0.53	1.126	0.257	19.695	0.429	22.721	-0.451
C-24	13	10	CS22620	90.175	48.665	11	41.51	0.46	0.853	0.226	23.25	0.58	24.835	-0.476
C-24	14	10	CS22620	82.65	49.279	11	33.371	0.404	0.677	0.223	24.04	0.525	24.714	-0.442
C-24	15	10	CS22620	93.05	51.828	9	41.222	0.443	0.795	0.174	25.42	2.557	23.851	-0.479
C-24	16	10	CS22620	75.863	41.369	8	34.494	0.455	0.834	0.193	18.015	0.169	23.185	-1.142
C-24	17	10	CS22620	90.294	52.586	13	37.708	0.418	0.717	0.247	22.622	1.361	28.603	-0.283
C-24	18	10	CS22620	70.005	48.728	10	21.277	0.304	0.437	0.205	22.644	2.312	23.772	-0.22
C-24	19	10	CS22620	96.803	48.57	12	48.233	0.498	0.993	0.247	21.603	0.587	26.38	-0.481
C-24	20	10	CS22620	73.681	47.962	11	25.719	0.349	0.536	0.229	22.442	1.842	23.678	-0.159
C-24	1	12	CS22620	169.18	73.508	20	95.672	0.566	1.302	0.272	42.755	0.359	30.394	-0.254
C-24	2	12	CS22620	134.89	65.393	15	69.497	0.515	1.063	0.229	38.543	0.337	26.513	-0.368
C-24	3	12	CS22620	151.284	72.092	21	79.192	0.523	1.098	0.291	43.197	2.832	26.063	-0.216
C-24	4	12	CS22620	166.715	69.751	20	96.964	0.582	1.39	0.287	41.604	0.169	27.978	-0.332
C-24	5	12	CS22620	104.629	55.508	13	49.121	0.469	0.885	0.234	28.393	1.965	25.15	-0.238
C-24	6	12	CS22620	140.022	56.784	20	83.238	0.594	1.466	0.352	35.136	0.169	21.479	-0.171
C-24	7	12	CS22620	150.904	62.851	16	88.053	0.584	1.401	0.255	33.617	0.171	29.063	-0.381
C-24	8	12	CS22620	131.367	65.257	12	66.11	0.503	1.013	0.184	32.354	0.172	32.731	-0.412
C-24	9	12	CS22620	158.279	69.854	18	88.425	0.559	1.266	0.258	39.159	0.345	30.35	-0.261
C-24	10	12	CS22620	121.129	69.652	19	51.477	0.425	0.739	0.273	40.183	0.259	29.21	-0.144
C-24	11	12	CS22620	157.799	71.986	22	85.813	0.544	1.192	0.306	42.502	0.321	29.163	-0.206
C-24	12	12	CS22620	131.877	64.162	15	67.715	0.513	1.055	0.234	28.302	0.429	35.431	-0.404
C-24	13	12	CS22620	160.431	75.954	21	84.477	0.527	1.112	0.276	40.659	0.58	34.715	-0.327
C-24	14	12	CS22620	130.135	74.091	13	56.044	0.431	0.756	0.175	34.963	0.525	38.603	-0.438
C-24	15	12	CS22620	159.411	69.366	17	90.045	0.565	1.298	0.245	38.234	2.557	28.575	-0.349
C-24	16	12	CS22620	92.827	54.959	14	37.868	0.408	0.689	0.255	23.845	0.169	30.945	-0.295
C-24	17	12	CS22620	168.849	78.414	21	90.435	0.536	1.153	0.268	41.79	1.361	35.263	-0.191
C-24	18	12	CS22620	126.313	68.069	18	58.244	0.461	0.856	0.264	34.652	2.312	31.105	-0.232
C-24	19	12	CS22620	179.346	72.409	19	106.937	0.596	1.477	0.262	38.774	0.587	33.048	-0.454
C-24	20	12	CS22620	126.813	65.147	17	61.666	0.486	0.947	0.261	37.094	1.842	26.211	-0.248
Col-0	1	8		70.968	57.621	7	13.347	0.188	0.232	0.121	20.78	5.844	30.997	-0.223
Col-0	2	8		57.134	50.839	5	6.295	0.11	0.124	0.098	13.859	3.48	33.5	-0.037
Col-0	3	8		83.796	59.739	10	24.057	0.287	0.403	0.167	19.296	4.028	36.415	-0.216
Col-0	4	8		56.359	49.194	6	7.165	0.127	0.146	0.122	13.731	2.964	32.499	-0.036
Col-0	5	8		68.53	52.524	7	16.006	0.234	0.305	0.133	19.518	5.088	27.918	-0.125
Col-0	6	8		62.775	46.792	5	15.983	0.255	0.342	0.107	15.124	4.431	27.237	-0.305
Col-0	7	8		58.642	50.122	6	8.52	0.145	0.17	0.12	12.163	5.735	32.224	-0.094
Col-0	8	8		61.266	43.362	5	17.904	0.292	0.413	0.115	14.64	0.886	27.836	-1.016
Col-0	9	8		45.623	42.42	3	3.203	0.07	0.076	0.071	5.345	7.05	30.025	-0.34
Col-0	10	8		61.115	51.532	6	9.583	0.157	0.186	0.116	16.911	0.206	34.415	-0.248
Col-0	11	8		66.788	52.547	7	14.241	0.213	0.271	0.133	13.866	5.304	33.377	-0.201
Col-0	12	8		60.83	47.7	9	13.13	0.216	0.275	0.189	17.605	2.579	27.516	-0.204
Col-0	13	8		76.173	54.983	13	21.19	0.278	0.385	0.236	22.248	3.747	28.988	-0.17
Col-0	14	8		97.936	63.55	13	34.386	0.351	0.541	0.205	28.576	2.997	31.977	-0.207
Col-0	15	8		67.843	52.068	9	15.775	0.233	0.303	0.173	17.522	3.706	30.84	-0.238
Col-0	16	8		57.004	46.531	7	10.473	0.184	0.225	0.15	14.311	3.127	29.093	-0.319
Col-0	17	8		62.742	51.536	7	11.206	0.179	0.217	0.136	17.714	3.629	30.193	-0.173
Col-0	1	10		108.834	73.257	10	35.577	0.327	0.486	0.137	30.207	5.844	37.206	-0.251
Col-0	2	10		89.765	65.571	10	24.194	0.27	0.369	0.153	28.939	3.48	33.152	-0.169
Col-0	3	10		138.924	77.995	14	60.929	0.439	0.781	0.179	35.772	4.028	38.195	-0.223
Col-0	4	10		91.985	65.833	10	26.152	0.284	0.397	0.152	29.686	2.964	33.183	-0.152
Col-0	5	10		108.997	69.046	11	39.951	0.367	0.579	0.159	30.556	5.088	33.402	-0.272
Col-0	6	10		88.134	47.835	12	40.299	0.457	0.842	0.251	36.533	4.431	6.871	-0.238
Col-0	7	10		90.725	67.118	9	23.607	0.26	0.352	0.134	27.818	5.735	33.565	-0.176
Col-0	8	10		96.251	60.724	8	35.527	0.369	0.585	0.132	27.363	0.886	32.475	-0.625
Col-0	9	10		69.489	57.579	8	11.91	0.171	0.207	0.139	20.628	7.05	29.901	-0.142
Col-0	10	10		98.997	68.995	12	30.002	0.303	0.435	0.174	38.6	0.206	30.189	-0.211
Col-0	11	10		115.164	71.76	14	43.404	0.377	0.605	0.195	37.498	0.71	33.552	-0.155
Col-0	12	10		96.881	65.064	10	31.817	0.328	0.489	0.154	26.509	2.579	35.976	-0.304
Col-0	13	10		134.971	74.196	17	60.775	0.45	0.819	0.229	33.405	2.128	38.663	-0.155
Col-0	14	10		162.65	77.828	18	84.822	0.522	1.09	0.231	42.095	2.997	32.736	-0.225
Col-0	15	10		114.863	71.372	13	43.491	0.379	0.609	0.182	32.561	3.706	35.105	-0.237
Col-0	16	10		91.345	61.506	10	29.839	0.327	0.485	0.163	26.702	3.127	31.677	-0.256
Col-0	17	10		102.464	68.867	12	33.597	0.328	0.488	0.174	34.602	3.629	30.636	-0.174
Col-0	1	12		176.448	86.554	18	89.894	0.509	1.039	0.208	61.006	5.844	19.704	-0.187
Col-0	2	12		165.123	81.415	18	83.708	0.507	1.028	0.221	53.362	3.48	24.573	-0.172
Col-0	3	12		201.589	78.413	21	123.176	0.611	1.571	0.268	55.094	4.028	19.291	-0.171
Col-0	4	12		170.515	81.941	14	88.574	0.519	1.081	0.171	48.426	2.964	30.551	-0.258
Col-0	5	12		195.731	81.426	21	114.305	0.584	1.404	0.258	54.272	5.088	22.066	-0.248
Col-0	6	12		151.354	56.093	13	95.261	0.629	1.698	0.232	36.584	4.431	15.078	-0.265
Col-0	7	12		142.834	76.94	14	65.894	0.461	0.856	0.182	48.994	5.735	22.211	-0.216
Col-0	8	12		154.625	82.929	13	71.696	0.464	0.865	0.157	34.526	0.886	47.517	-0.438
Col-0	9	12		122.363	80.007	10	42.356	0.346	0.529	0.125	28.192	5.89	45.925	-0.208
Col-0	10	12		148.493	78.296	16	70.197	0.473	0.897	0.204	51.646	0.206	26.444	-0.249
Col-0	11	12		175.449	75.134	19	100.315	0.572	1.335	0.253	53.746	0.71	20.678	-0.137
Col-0	12	12		186.478	82.93	18	103.548	0.555	1.249	0.217	45.917	2.579	34.434	-0.229
Col-0	13	12		221.753	78.452	23	143.301	0.646	1.827	0.293	73.243	2.128	3.081	-0.206
Col-0	14	12		302.302	78.626	27	223.676	0.74	2.845	0.343	60.448	2.997	15.181	-0.284
Col-0	15	12		186.545	77.365	20	109.18	0.585	1.411	0.259	48.641	3.706	25.018	-0.259
Col-0	16	12		168.759	76.391	21	92.368	0.547	1.209	0.275	51.281	2.023	23.087	-0.228
Col-0	17	12		167.033	77.02	18	90.013	0.539	1.169	0.234	49.925	3.629	23.466	-0.241
Edi-0	1	8	CS22657	44.248	40.323	6	3.925	0.089	0.097	0.149	9.867	4.949	25.507	-0.08
Edi-0	2	8	CS22657	59.895	58.51	4	1.385	0.023	0.024	0.068	19.793	16.914	21.803	0.006
Edi-0	3	8	CS22657	67.595	61.786	4	5.809	0.086	0.094	0.065	24.439	3.096	34.251	-0.151
Edi-0	4	8	CS22657	36.047	35.714	1	0.333	0.009	0.009	0.028	0	5.541	30.173	NA
Edi-0	5	8	CS22657	38.486	38.238	1	0.248	0.006	0.006	0.026	0	1.185	37.053	NA
Edi-0	6	8	CS22657	43.859	42.497	2	1.362	0.031	0.032	0.047	7.247	3.885	31.365	0.068
Edi-0	7	8	CS22657	31.913	31.913	0	0	0	0	0	0	0	0	NA
Edi-0	8	8	CS22657	14.846	13.722	1	1.124	0.076	0.082	0.073	0	0.855	12.867	NA
Edi-0	9	8	CS22657	53.087	51.04	4	2.047	0.039	0.04	0.078	8.134	11.475	31.431	-0.064
Edi-0	10	8	CS22657	53.827	51.051	5	2.776	0.052	0.054	0.098	16.963	2.099	31.989	0.011
Edi-0	11	8	CS22657	55.275	52.108	4	3.167	0.057	0.061	0.077	14.367	6.094	31.647	-0.018
Edi-0	12	8	CS22657	66.25	59.909	7	6.341	0.096	0.106	0.117	23.105	2.24	34.564	-0.028
Edi-0	13	8	CS22657	41.605	38.13	1	3.475	0.084	0.091	0.026	0	3.229	34.901	NA
Edi-0	14	8	CS22657	50.407	47.337	2	3.07	0.061	0.065	0.042	3.094	2.992	41.251	0.041
Edi-0	15	8	CS22657	41.597	40.72	2	0.877	0.021	0.022	0.049	7.551	8.673	24.496	-0.066
Edi-0	16	8	CS22657	50.024	48.295	3	1.729	0.035	0.036	0.062	12.664	9.814	25.817	-0.075
Edi-0	17	8	CS22657	73.749	65.943	7	7.806	0.106	0.118	0.106	20.947	10.822	34.174	-0.142
Edi-0	18	8	CS22657	72.924	65.954	8	6.97	0.096	0.106	0.121	24.983	6.952	34.019	-0.016
Edi-0	19	8	CS22657	43.622	43.262	2	0.36	0.008	0.008	0.046	13.841	2.263	27.158	0.002
Edi-0	20	8	CS22657	39.358	38.957	1	0.401	0.01	0.01	0.026	0	7.546	31.411	NA
Edi-0	21	8	CS22657	40.444	36.425	8	4.019	0.099	0.11	0.22	19.288	5.14	11.997	0.011
Edi-0	1	10	CS22657	69.346	58.032	8	11.314	0.163	0.195	0.138	26.086	0.692	31.254	-0.048
Edi-0	2	10	CS22657	64.687	59.817	6	4.87	0.075	0.081	0.1	23.142	8.756	27.919	-0.015
Edi-0	3	10	CS22657	96.904	75.442	6	21.462	0.221	0.284	0.08	37.023	3.096	35.323	-0.218
Edi-0	4	10	CS22657	52.072	49.283	3	2.789	0.054	0.057	0.061	13.128	5.541	30.614	0.026
Edi-0	5	10	CS22657	43.203	39.94	2	3.263	0.076	0.082	0.05	7.242	1.185	31.513	-0.206
Edi-0	6	10	CS22657	62.73	58.741	5	3.989	0.064	0.068	0.085	24.071	3.885	30.785	-0.061
Edi-0	7	10	CS22657	62.927	60.745	5	2.182	0.035	0.036	0.082	8.693	12.789	39.263	-0.02
Edi-0	8	10	CS22657	21.546	18.734	3	2.812	0.131	0.15	0.16	5.222	0.855	12.657	-0.095
Edi-0	9	10	CS22657	71.177	65.479	7	5.698	0.08	0.087	0.107	21.516	2.146	41.817	-0.011
Edi-0	10	10	CS22657	83.209	66.777	11	16.432	0.197	0.246	0.165	34.256	0.607	31.914	-0.084
Edi-0	11	10	CS22657	79.154	69.994	6	9.16	0.116	0.131	0.086	20.886	6.413	42.695	-0.029
Edi-0	12	10	CS22657	69.263	60.296	7	8.967	0.129	0.149	0.116	23.105	2.24	34.951	-0.078
Edi-0	13	10	CS22657	87.381	72.867	7	14.514	0.166	0.199	0.096	32.744	2.884	37.239	-0.146
Edi-0	14	10	CS22657	76.375	66.666	5	9.709	0.127	0.146	0.075	14.095	4.149	48.422	-0.161
Edi-0	15	10	CS22657	52.036	49.781	4	2.255	0.043	0.045	0.08	14.078	2.376	33.327	-0.024
Edi-0	16	10	CS22657	50.672	48.654	3	2.018	0.04	0.041	0.062	12.664	9.814	26.176	-0.067
Edi-0	17	10	CS22657	74.576	66.463	9	8.113	0.109	0.122	0.135	26.645	4.175	35.643	-0.018
Edi-0	18	10	CS22657	74.527	66.89	9	7.637	0.102	0.114	0.135	26.811	6.952	33.127	-0.026
Edi-0	19	10	CS22657	61.331	56.006	7	5.325	0.087	0.095	0.125	22.625	2.263	31.118	0.015
Edi-0	20	10	CS22657	54.61	52.126	2	2.484	0.045	0.048	0.038	11.348	7.546	33.232	-0.054
Edi-0	21	10	CS22657	62.124	51.3	15	10.824	0.174	0.211	0.292	29.22	4.225	17.855	-0.017
Edi-0	1	12	CS22657	120.838	79.44	17	41.398	0.343	0.521	0.214	46.82	0.692	31.928	-0.129
Edi-0	2	12	CS22657	107.828	72.865	17	34.963	0.324	0.48	0.233	42.971	5.655	24.239	-0.003
Edi-0	3	12	CS22657	168.629	85.488	14	83.141	0.493	0.973	0.164	49.814	3.096	32.578	-0.082
Edi-0	4	12	CS22657	89.192	69.263	13	19.929	0.223	0.288	0.188	35.18	3.59	30.493	-0.014
Edi-0	5	12	CS22657	93.514	68.105	12	25.409	0.272	0.373	0.176	44.386	1.185	22.534	0.053
Edi-0	6	12	CS22657	100.666	65.337	13	35.329	0.351	0.541	0.199	35.099	1.423	28.815	-0.008
Edi-0	7	12	CS22657	81.723	61.165	14	20.558	0.252	0.336	0.229	45.826	0.723	14.616	-0.005
Edi-0	8	12	CS22657	45.591	30.477	5	15.114	0.332	0.496	0.164	5.526	0.855	24.096	0.076
Edi-0	9	12	CS22657	122.999	93.151	15	29.848	0.243	0.32	0.161	51.904	1.095	40.152	-0.05
Edi-0	10	12	CS22657	144.33	93.035	20	51.295	0.355	0.551	0.215	50.79	1.032	41.213	-0.124
Edi-0	11	12	CS22657	131.867	95.134	21	36.733	0.279	0.386	0.221	56.825	0.397	37.912	-0.017
Edi-0	12	12	CS22657	111.523	81.363	14	30.16	0.27	0.371	0.172	43.057	2.24	36.066	-0.037
Edi-0	13	12	CS22657	124.484	83.516	14	40.968	0.329	0.491	0.168	48.154	2.012	33.35	-0.133
Edi-0	14	12	CS22657	122.538	83.14	16	39.398	0.322	0.474	0.192	49.473	4.598	29.069	-0.143
Edi-0	15	12	CS22657	66.856	56.804	11	10.052	0.15	0.177	0.194	37.813	4.044	14.947	-0.007
Edi-0	16	12	CS22657	90.093	72.028	10	18.065	0.201	0.251	0.139	34.273	8.167	29.588	-0.066
Edi-0	17	12	CS22657	137.345	95.689	22	41.656	0.303	0.435	0.23	52.732	4.175	38.782	-0.06
Edi-0	18	12	CS22657	123.241	90.523	21	32.718	0.265	0.361	0.232	52.627	2.67	35.226	-0.025
Edi-0	19	12	CS22657	101.936	80.191	15	21.745	0.213	0.271	0.187	42.723	2.263	35.205	0.01
Edi-0	20	12	CS22657	85.841	73.596	14	12.245	0.143	0.166	0.19	35.537	7.546	30.513	-0.038
Edi-0	21	12	CS22657	83.521	56.396	15	27.125	0.325	0.481	0.266	51.65	4.225	0.521	-0.021
Ga-0	1	8	CS22634	75.398	61.364	6	14.034	0.186	0.229	0.098	21.322	0.126	39.916	-0.188
Ga-0	2	8	CS22634	54.896	44.611	5	10.285	0.187	0.231	0.112	10.26	10.668	23.683	-0.259
Ga-0	3	8	CS22634	66.453	52.704	10	13.749	0.207	0.261	0.19	18.297	2.412	31.995	0.007
Ga-0	4	8	CS22634	69.399	56.109	9	13.29	0.192	0.237	0.16	23.375	3.594	29.14	-0.147
Ga-0	5	8	CS22634	67.187	55.129	9	12.058	0.179	0.219	0.163	15.573	3.391	36.165	-0.099
Ga-0	6	8	CS22634	71.599	51.562	5	20.037	0.28	0.389	0.097	13.52	0.126	37.916	-0.555
Ga-0	7	8	CS22634	47.659	37.627	5	10.032	0.21	0.267	0.133	14.663	0.623	22.341	-0.237
Ga-0	8	8	CS22634	60.896	48.74	9	12.156	0.2	0.249	0.185	17.127	2.498	29.115	-0.13
Ga-0	9	8	CS22634	69.656	53.49	8	16.166	0.232	0.302	0.15	16.931	3.504	33.055	-0.174
Ga-0	10	8	CS22634	66.851	51.603	8	15.248	0.228	0.295	0.155	18.4	3.409	29.794	-0.252
Ga-0	11	8	CS22634	55.61	43.952	6	11.658	0.21	0.265	0.137	16.533	0.38	27.039	-0.262
Ga-0	12	8	CS22634	54.911	43.959	4	10.952	0.199	0.249	0.091	9.062	2.849	32.048	-0.493
Ga-0	13	8	CS22634	68.495	45.112	9	23.383	0.341	0.518	0.2	22.951	0.125	22.036	-0.376
Ga-0	14	8	CS22634	55.724	38.271	8	17.453	0.313	0.456	0.209	16.397	0.271	21.603	-0.267
Ga-0	15	8	CS22634	76.795	56.1	7	20.695	0.269	0.369	0.125	19.076	1.358	35.666	-0.174
Ga-0	16	8	CS22634	50.398	48.956	2	1.442	0.029	0.029	0.041	5.251	7.223	36.482	-0.056
Ga-0	17	8	CS22634	60.55	46.033	5	14.517	0.24	0.315	0.109	10.962	3.512	31.559	-0.357
Ga-0	18	8	CS22634	60.884	47.457	6	13.427	0.221	0.283	0.126	14.692	3.253	29.512	-0.264
Ga-0	19	8	CS22634	75.231	49.289	7	25.942	0.345	0.526	0.142	15.63	0.66	32.999	-0.617
Ga-0	20	8	CS22634	81.808	55.436	8	26.372	0.322	0.476	0.144	19.544	0.575	35.317	-0.242
Ga-0	21	8	CS22634	59.703	17.181	7	42.522	0.712	2.475	0.407	12.955	0.085	4.141	-1.076
Ga-0	1	10	CS22634	104.505	79.449	11	25.056	0.24	0.315	0.138	41.416	0.126	37.907	-0.114
Ga-0	2	10	CS22634	80.9	58.416	8	22.484	0.278	0.385	0.137	26.733	0.514	31.169	-0.007
Ga-0	3	10	CS22634	99.565	68.817	12	30.748	0.309	0.447	0.174	22.3	2.412	44.105	-0.133
Ga-0	4	10	CS22634	111.065	73.218	13	37.847	0.341	0.517	0.178	28.42	3.594	41.204	-0.173
Ga-0	5	10	CS22634	101.976	70.573	12	31.403	0.308	0.445	0.17	26.562	3.391	40.62	-0.174
Ga-0	6	10	CS22634	101.979	64.226	11	37.753	0.37	0.588	0.171	32.48	0.126	31.62	-0.36
Ga-0	7	10	CS22634	72.172	46.161	10	26.011	0.36	0.563	0.217	31.787	0.623	13.751	-0.236
Ga-0	8	10	CS22634	81.824	66.652	11	15.172	0.185	0.228	0.165	23.832	2.498	40.322	-0.068
Ga-0	9	10	CS22634	100.858	70.025	9	30.833	0.306	0.44	0.129	26.97	3.504	39.551	-0.225
Ga-0	10	10	CS22634	107.715	70.115	10	37.6	0.349	0.536	0.143	29.677	3.409	37.029	-0.303
Ga-0	11	10	CS22634	83.172	58.308	7	24.864	0.299	0.426	0.12	23.326	0.38	34.602	-0.223
Ga-0	12	10	CS22634	84.872	60.653	6	24.219	0.285	0.399	0.099	11.939	2.849	45.865	-0.736
Ga-0	13	10	CS22634	104.056	63.289	11	40.767	0.392	0.644	0.174	25.699	0.125	37.465	-0.384
Ga-0	14	10	CS22634	80.347	44.807	11	35.54	0.442	0.793	0.245	26.166	0.271	18.37	-0.384
Ga-0	15	10	CS22634	114.682	67.514	13	47.168	0.411	0.699	0.193	27.405	1.358	38.751	-0.288
Ga-0	16	10	CS22634	73.165	69.193	5	3.972	0.054	0.057	0.072	20.06	7.223	41.91	-0.022
Ga-0	17	10	CS22634	89.024	61.97	8	27.054	0.304	0.437	0.129	24.353	3.512	34.105	-0.329
Ga-0	18	10	CS22634	91.258	64.418	10	26.84	0.294	0.417	0.155	28.387	0.653	35.378	-0.213
Ga-0	19	10	CS22634	126.519	65.825	15	60.694	0.48	0.922	0.228	34.074	0.66	31.091	-0.36
Ga-0	20	10	CS22634	122.918	67.878	13	55.04	0.448	0.811	0.192	33.471	0.575	33.832	-0.286
Ga-0	21	10	CS22634	88.96	32.779	8	56.181	0.632	1.714	0.244	18.813	0.085	13.881	-0.801
Ga-0	1	12	CS22634	183.21	101.115	17	82.095	0.448	0.812	0.168	68.004	0.126	32.985	-0.162
Ga-0	2	12	CS22634	119.251	70.535	9	48.716	0.409	0.691	0.128	28.08	0.514	41.941	-0.153
Ga-0	3	12	CS22634	150.411	94.712	13	55.699	0.37	0.588	0.137	22.932	2.412	69.368	-0.324
Ga-0	4	12	CS22634	172.022	89.246	17	82.776	0.481	0.928	0.19	46.368	3.594	39.284	-0.268
Ga-0	5	12	CS22634	152.578	71.11	14	81.468	0.534	1.146	0.197	37.643	3.391	30.076	-0.282
Ga-0	6	12	CS22634	140.667	64.976	13	75.691	0.538	1.165	0.2	46.392	0.126	18.458	-0.308
Ga-0	7	12	CS22634	112.192	47.044	13	65.148	0.581	1.385	0.276	26.339	0.623	20.082	-0.401
Ga-0	8	12	CS22634	103.09	87.644	13	15.446	0.15	0.176	0.148	37.266	2.498	47.88	-0.046
Ga-0	9	12	CS22634	150.134	91.519	13	58.615	0.39	0.64	0.142	52.388	3.504	35.627	-0.236
Ga-0	10	12	CS22634	156.784	91.112	14	65.672	0.419	0.721	0.154	49.143	3.409	38.56	-0.257
Ga-0	11	12	CS22634	136.83	77.142	9	59.688	0.436	0.774	0.117	44.135	0.38	32.627	-0.278
Ga-0	12	12	CS22634	110.483	71.961	6	38.522	0.349	0.535	0.083	11.939	2.849	57.173	-1.091
Ga-0	13	12	CS22634	130.305	64.182	12	66.123	0.507	1.03	0.187	43.027	0.125	21.03	-0.356
Ga-0	14	12	CS22634	98.859	57.869	11	40.99	0.415	0.708	0.19	42.58	0.271	15.018	-0.191
Ga-0	15	12	CS22634	166.063	87.102	15	78.961	0.475	0.907	0.172	41.99	1.358	43.754	-0.324
Ga-0	16	12	CS22634	118.871	96.384	9	22.487	0.189	0.233	0.093	35.864	7.223	53.297	-0.068
Ga-0	17	12	CS22634	145.302	85.168	11	60.134	0.414	0.706	0.129	31.461	3.512	50.195	-0.527
Ga-0	18	12	CS22634	145.995	89.81	11	56.185	0.385	0.626	0.122	38.662	0.653	50.495	-0.334
Ga-0	19	12	CS22634	198.967	91.573	21	107.394	0.54	1.173	0.229	61.018	0.66	29.895	-0.329
Ga-0	20	12	CS22634	181.785	69.535	16	112.25	0.617	1.614	0.23	41.491	0.575	27.469	-0.393
Ga-0	21	12	CS22634	145.748	38.358	12	107.39	0.737	2.8	0.313	19.382	0.085	18.891	-1.007
Mrk-0	1	8	CS22635	58.237	49.309	4	8.928	0.153	0.181	0.081	6.671	3.577	39.061	-0.705
Mrk-0	2	8	CS22635	63.972	52.255	7	11.717	0.183	0.224	0.134	27.094	2.995	22.166	-0.184
Mrk-0	3	8	CS22635	66.796	50.605	5	16.191	0.242	0.32	0.099	15.638	3.697	31.27	-0.507
Mrk-0	4	8	CS22635	54.974	48.231	3	6.743	0.123	0.14	0.062	8.13	9.103	30.998	-0.033
Mrk-0	5	8	CS22635	45.382	42.009	2	3.373	0.074	0.08	0.048	3.894	2.735	35.38	-0.823
Mrk-0	6	8	CS22635	59.716	49.942	5	9.774	0.164	0.196	0.1	10.083	8.899	30.96	-0.067
Mrk-0	7	8	CS22635	10.781	10.781	0	0	0	0	0	0	0	0	NA
Mrk-0	8	8	CS22635	47.688	43.572	4	4.116	0.086	0.094	0.092	15.823	4.333	23.416	-0.139
Mrk-0	9	8	CS22635	53.28	47.191	3	6.089	0.114	0.129	0.064	14.772	4.189	28.23	-0.108
Mrk-0	10	8	CS22635	56.665	48.818	2	7.847	0.138	0.161	0.041	7.125	4.116	37.577	-0.334
Mrk-0	11	8	CS22635	68.83	55.973	6	12.857	0.187	0.23	0.107	26.26	5.577	24.136	-0.128
Mrk-0	12	8	CS22635	68.508	49.97	6	18.538	0.271	0.371	0.12	15.414	4.072	30.484	-0.254
Mrk-0	13	8	CS22635	60.632	40.623	6	20.009	0.33	0.493	0.148	13.415	3.065	24.143	-0.366
Mrk-0	14	8	CS22635	80.949	47.168	7	33.781	0.417	0.716	0.148	12.07	0.552	34.546	-0.724
Mrk-0	15	8	CS22635	25.68	25.68	0	0	0	0	0	0	0	0	NA
Mrk-0	16	8	CS22635	70.648	53.088	4	17.56	0.249	0.331	0.075	13.358	3.52	36.21	-0.448
Mrk-0	17	8	CS22635	49.517	44.298	2	5.219	0.105	0.118	0.045	7.582	4.416	32.3	-0.395
Mrk-0	18	8	CS22635	63.133	53.84	2	9.293	0.147	0.173	0.037	8.228	4.588	41.024	-0.459
Mrk-0	19	8	CS22635	45.375	38.897	3	6.478	0.143	0.167	0.077	7.191	3.592	28.114	-0.291
Mrk-0	20	8	CS22635	53.634	46.881	2	6.753	0.126	0.144	0.043	7.628	4.324	34.929	-0.301
Mrk-0	1	10	CS22635	90.269	61.658	6	28.611	0.317	0.464	0.097	29.793	3.577	28.288	-0.36
Mrk-0	2	10	CS22635	89.293	64.207	7	25.086	0.281	0.391	0.109	27.094	2.995	34.118	-0.284
Mrk-0	3	10	CS22635	104.503	64.783	8	39.72	0.38	0.613	0.123	28.637	3.697	32.449	-0.457
Mrk-0	4	10	CS22635	98.678	63.686	8	34.992	0.355	0.549	0.126	23.815	3.199	36.672	-0.223
Mrk-0	5	10	CS22635	55.641	50.119	3	5.522	0.099	0.11	0.06	9.996	2.735	37.388	-0.53
Mrk-0	6	10	CS22635	96.261	61.342	7	34.919	0.363	0.569	0.114	18.09	8.899	34.353	-0.432
Mrk-0	7	10	CS22635	17.845	17.845	0	0	0	0	0	0	0	0	NA
Mrk-0	8	10	CS22635	70.439	54.824	7	15.615	0.222	0.285	0.128	24.249	4.333	26.242	-0.11
Mrk-0	9	10	CS22635	74.76	58.265	5	16.495	0.221	0.283	0.086	17.116	4.189	36.96	-0.18
Mrk-0	10	10	CS22635	78.376	60.938	5	17.438	0.222	0.286	0.082	30.518	4.116	26.304	-0.18
Mrk-0	11	10	CS22635	101.201	70.24	10	30.961	0.306	0.441	0.142	33.677	4.129	32.434	-0.126
Mrk-0	12	10	CS22635	98.201	63.137	7	35.064	0.357	0.555	0.111	30.743	4.072	28.322	-0.262
Mrk-0	13	10	CS22635	99.806	54.169	8	45.637	0.457	0.842	0.148	26.591	3.065	24.513	-0.361
Mrk-0	14	10	CS22635	130.521	62.096	13	68.425	0.524	1.102	0.209	23.572	0.552	37.972	-0.489
Mrk-0	15	10	CS22635	33.394	33.394	0	0	0	0	0	0	0	0	NA
Mrk-0	16	10	CS22635	109.228	68.012	8	41.216	0.377	0.606	0.118	30.106	3.52	34.386	-0.393
Mrk-0	17	10	CS22635	68.296	54.846	3	13.45	0.197	0.245	0.055	16.088	4.416	34.342	-0.454
Mrk-0	18	10	CS22635	85.827	66.263	8	19.564	0.228	0.295	0.121	33.516	4.024	28.723	-0.157
Mrk-0	19	10	CS22635	82.217	57.42	5	24.797	0.302	0.432	0.087	18.581	3.592	35.247	-0.364
Mrk-0	20	10	CS22635	70.656	59.686	4	10.97	0.155	0.184	0.067	26.73	4.324	28.632	-0.254
Mrk-0	1	12	CS22635	136.642	74.738	10	61.904	0.453	0.828	0.134	37.94	3.577	33.221	-0.388
Mrk-0	2	12	CS22635	166.927	78.701	11	88.226	0.529	1.121	0.14	45.142	2.995	30.564	-0.44
Mrk-0	3	12	CS22635	150.066	70.94	9	79.126	0.527	1.115	0.127	38.07	3.697	29.173	-0.602
Mrk-0	4	12	CS22635	175.41	77.94	12	97.47	0.556	1.251	0.154	40.252	3.199	34.489	-0.39
Mrk-0	5	12	CS22635	103.015	65.271	4	37.744	0.366	0.578	0.061	17.186	2.735	45.35	-1.407
Mrk-0	6	12	CS22635	180.209	97.179	10	83.03	0.461	0.854	0.103	39.989	8.899	48.291	-0.369
Mrk-0	7	12	CS22635	24.801	24.801	0	0	0	0	0	0	0	0	NA
Mrk-0	8	12	CS22635	136.655	65.615	14	71.04	0.52	1.083	0.213	38.956	4.333	22.326	-0.144
Mrk-0	9	12	CS22635	121.685	76.323	8	45.362	0.373	0.594	0.105	39.146	4.189	32.988	-0.263
Mrk-0	10	12	CS22635	134.799	79.528	11	55.271	0.41	0.695	0.138	41.21	4.116	34.202	-0.273
Mrk-0	11	12	CS22635	156.752	78.641	14	78.111	0.498	0.993	0.178	46.097	4.129	28.415	-0.197
Mrk-0	12	12	CS22635	164.673	75.16	10	89.513	0.544	1.191	0.133	43.443	4.072	27.645	-0.361
Mrk-0	13	12	CS22635	171.896	72.335	12	99.561	0.579	1.376	0.166	36.443	1.776	34.116	-0.379
Mrk-0	14	12	CS22635	211.054	81.926	17	129.128	0.612	1.576	0.208	49.049	0.552	32.325	-0.35
Mrk-0	15	12	CS22635	50.337	46.134	2	4.203	0.083	0.091	0.043	17.712	3.139	25.283	-0.122
Mrk-0	16	12	CS22635	181.812	80.096	14	101.716	0.559	1.27	0.175	50.847	3.52	25.729	-0.272
Mrk-0	17	12	CS22635	100.816	72.101	5	28.715	0.285	0.398	0.069	26.212	4.416	41.473	-0.41
Mrk-0	18	12	CS22635	123.841	74.904	10	48.937	0.395	0.653	0.134	34.192	4.024	36.688	-0.271
Mrk-0	19	12	CS22635	138.152	77.631	11	60.521	0.438	0.78	0.142	44.7	3.592	29.339	-0.319
Mrk-0	20	12	CS22635	120.655	76.236	10	44.419	0.368	0.583	0.131	36.512	4.324	35.4	-0.295
Ren-1	1	8	CS22610	47.435	44.229	4	3.206	0.068	0.072	0.09	7.432	9.038	27.759	-0.01
Ren-1	2	8	CS22610	50.331	45.728	6	4.603	0.091	0.101	0.131	11.448	7.877	26.403	-0.076
Ren-1	3	8	CS22610	57.865	52.438	6	5.427	0.094	0.103	0.114	14.686	8.451	29.301	-0.115
Ren-1	4	8	CS22610	39.146	39.146	0	0	0	0	0	0	0	0	NA
Ren-1	5	8	CS22610	58.227	52.059	5	6.168	0.106	0.118	0.096	15.323	3.837	32.899	-0.057
Ren-1	6	8	CS22610	58.182	52.556	5	5.626	0.097	0.107	0.095	12.747	7.223	32.586	-0.055
Ren-1	7	8	CS22610	58.947	48.257	9	10.69	0.181	0.222	0.187	17.759	2.788	27.71	-0.134
Ren-1	8	8	CS22610	65.449	57.934	6	7.515	0.115	0.13	0.104	14.517	6.815	36.602	-0.157
Ren-1	9	8	CS22610	62.94	55.571	8	7.369	0.117	0.133	0.144	14.948	5.979	34.644	-0.092
Ren-1	10	8	CS22610	58.8	53.807	6	4.993	0.085	0.093	0.112	11.188	9.27	33.349	-0.084
Ren-1	11	8	CS22610	60.196	53.352	6	6.844	0.114	0.128	0.112	15.588	7.555	30.209	-0.116
Ren-1	12	8	CS22610	62.011	53.965	6	8.046	0.13	0.149	0.111	12.75	4.624	36.591	-0.191
Ren-1	13	8	CS22610	64.847	55.953	6	8.894	0.137	0.159	0.107	16.597	4.103	35.253	-0.164
Ren-1	14	8	CS22610	52.691	47.649	5	5.042	0.096	0.106	0.105	12.185	2.332	33.132	0.013
Ren-1	15	8	CS22610	33.846	32.862	1	0.984	0.029	0.03	0.03	0	6.246	26.616	NA
Ren-1	16	8	CS22610	16.196	16.196	0	0	0	0	0	0	0	0	NA
Ren-1	17	8	CS22610	53.003	49.882	2	3.121	0.059	0.063	0.04	10.181	4.78	34.921	-0.097
Ren-1	18	8	CS22610	51.473	48.246	4	3.227	0.063	0.067	0.083	12.149	4.508	31.589	-0.046
Ren-1	19	8	CS22610	56.009	50.825	5	5.184	0.093	0.102	0.098	19.571	5.39	25.864	-0.061
Ren-1	20	8	CS22610	44.351	42.859	2	1.492	0.034	0.035	0.047	11.8	5.199	25.86	-0.032
Ren-1	21	8	CS22610	50.29	44.099	4	6.191	0.123	0.14	0.091	14.213	0.424	29.462	-0.156
Ren-1	1	10	CS22610	69.179	59.515	8	9.664	0.14	0.162	0.134	15.941	9.038	34.536	-0.07
Ren-1	2	10	CS22610	76.595	62.98	9	13.615	0.178	0.216	0.143	24.053	7.877	31.05	-0.082
Ren-1	3	10	CS22610	85.14	69.388	9	15.752	0.185	0.227	0.13	27.6	8.451	33.337	-0.118
Ren-1	4	10	CS22610	53.674	52.367	3	1.307	0.024	0.025	0.057	13.425	5.473	33.469	0.02
Ren-1	5	10	CS22610	88.214	69.599	15	18.615	0.211	0.267	0.216	30.166	3.837	35.596	-0.095
Ren-1	6	10	CS22610	86.594	71.018	8	15.576	0.18	0.219	0.113	27.025	7.223	36.77	-0.125
Ren-1	7	10	CS22610	86.284	65.548	11	20.736	0.24	0.316	0.168	25.003	2.788	37.757	-0.15
Ren-1	8	10	CS22610	89.879	76.346	8	13.533	0.151	0.177	0.105	21.028	6.815	48.503	-0.209
Ren-1	9	10	CS22610	89.929	71.183	12	18.746	0.208	0.263	0.169	28.576	5.979	36.628	-0.09
Ren-1	10	10	CS22610	77.185	66.289	7	10.896	0.141	0.164	0.106	14.155	9.27	42.864	-0.146
Ren-1	11	10	CS22610	90.991	73.762	9	17.229	0.189	0.234	0.122	28.332	7.555	37.875	-0.046
Ren-1	12	10	CS22610	89.419	72.42	10	16.999	0.19	0.235	0.138	28.541	4.624	39.255	-0.146
Ren-1	13	10	CS22610	92.115	70.672	10	21.443	0.233	0.303	0.141	30.386	4.103	36.183	-0.187
Ren-1	14	10	CS22610	77.749	64.984	7	12.765	0.164	0.196	0.108	24.111	2.332	38.541	-0.055
Ren-1	15	10	CS22610	47.012	42.202	5	4.81	0.102	0.114	0.118	15.589	6.246	20.367	-0.076
Ren-1	16	10	CS22610	31.985	31.985	0	0	0	0	0	0	0	0	NA
Ren-1	17	10	CS22610	77.401	65.176	6	12.225	0.158	0.188	0.092	20.586	4.78	39.81	-0.201
Ren-1	18	10	CS22610	75.04	62.585	7	12.455	0.166	0.199	0.112	15.983	4.508	42.094	-0.079
Ren-1	19	10	CS22610	76.846	66.312	7	10.534	0.137	0.159	0.106	19.413	5.39	41.509	-0.111
Ren-1	20	10	CS22610	60.342	55.938	5	4.404	0.073	0.079	0.089	24.135	5.199	26.604	-0.03
Ren-1	21	10	CS22610	70.943	57.89	6	13.053	0.184	0.225	0.104	27.942	0.424	29.524	-0.164
Ren-1	1	12	CS22610	86.795	64.36	16	22.435	0.258	0.349	0.249	43.076	-3.576	24.86	-0.038
Ren-1	2	12	CS22610	119.137	72.913	12	46.224	0.388	0.634	0.165	36.037	7.877	28.999	-0.157
Ren-1	3	12	CS22610	129.325	72.129	17	57.196	0.442	0.793	0.236	48.786	5.642	17.701	-0.105
Ren-1	4	12	CS22610	81.966	67.16	11	14.806	0.181	0.22	0.164	24.761	5.473	36.926	-0.023
Ren-1	5	12	CS22610	123.803	71.638	18	52.165	0.421	0.728	0.251	39.742	3.837	28.059	-0.123
Ren-1	6	12	CS22610	116.512	72.179	17	44.333	0.381	0.614	0.236	50.7	3.231	18.248	-0.051
Ren-1	7	12	CS22610	127.815	74.226	19	53.589	0.419	0.722	0.256	47.424	2.788	24.014	-0.141
Ren-1	8	12	CS22610	110.859	77.24	15	33.619	0.303	0.435	0.194	48.567	6.815	21.858	-0.089
Ren-1	9	12	CS22610	103.376	71.823	13	31.553	0.305	0.439	0.181	43.616	4.337	23.87	-0.056
Ren-1	10	12	CS22610	86.476	68.586	8	17.89	0.207	0.261	0.117	25.82	9.27	33.496	-0.146
Ren-1	11	12	CS22610	114.746	77.182	15	37.564	0.327	0.487	0.194	46.464	7.555	23.163	-0.081
Ren-1	12	12	CS22610	105.836	73.599	12	32.237	0.305	0.438	0.163	35.999	4.624	32.976	-0.153
Ren-1	13	12	CS22610	115.896	70.771	11	45.125	0.389	0.638	0.155	33.665	4.103	33.003	-0.224
Ren-1	14	12	CS22610	101.686	69.805	12	31.881	0.314	0.457	0.172	43.551	2.332	23.922	-0.085
Ren-1	15	12	CS22610	76.645	59.472	9	17.173	0.224	0.289	0.151	28.453	6.246	24.773	-0.132
Ren-1	16	12	CS22610	49.752	47.571	3	2.181	0.044	0.046	0.063	6.228	4.509	36.834	0.18
Ren-1	17	12	CS22610	112.604	70.996	13	41.608	0.37	0.586	0.183	42.486	4.78	23.73	-0.197
Ren-1	18	12	CS22610	110.447	70.069	13	40.378	0.366	0.576	0.186	38.381	4.508	27.18	-0.147
Ren-1	19	12	CS22610	104.906	73.713	9	31.193	0.297	0.423	0.122	36.661	5.39	31.662	-0.141
Ren-1	20	12	CS22610	90.64	76.083	9	14.557	0.161	0.191	0.118	35.109	0.914	40.06	-0.007
Ren-1	21	12	CS22610	100.453	65.844	12	34.609	0.345	0.526	0.182	39.518	0.424	25.902	-0.168
Rmx-A02	1	8	CS22568	78.062	73.277	4	4.785	0.061	0.065	0.055	19.602	1.072	52.603	-0.061
Rmx-A02	2	8	CS22568	59.467	55.885	5	3.582	0.06	0.064	0.089	19.691	4.544	31.65	-0.052
Rmx-A02	3	8	CS22568	54.356	51.767	2	2.589	0.048	0.05	0.039	1.56	3.044	47.163	-0.093
Rmx-A02	4	8	CS22568	43.072	37.067	5	6.005	0.139	0.162	0.135	16.078	6.547	14.442	0.013
Rmx-A02	5	8	CS22568	44.148	39.714	4	4.434	0.1	0.112	0.101	8.58	2.802	28.332	-0.202
Rmx-A02	6	8	CS22568	20	20	0	0	0	0	0	0	0	0	NA
Rmx-A02	7	8	CS22568	45.228	42.195	4	3.033	0.067	0.072	0.095	6.953	5.875	29.367	-0.113
Rmx-A02	8	8	CS22568	74.72	74.082	2	0.638	0.009	0.009	0.027	6.666	6.808	60.608	-0.012
Rmx-A02	9	8	CS22568	47.781	47.522	1	0.259	0.005	0.005	0.021	0	12.104	35.418	NA
Rmx-A02	10	8	CS22568	52.166	47.261	3	4.905	0.094	0.104	0.063	5.85	2.448	38.963	-0.116
Rmx-A02	11	8	CS22568	47.02	46.011	2	1.009	0.021	0.022	0.043	2.824	5.313	37.874	-0.099
Rmx-A02	12	8	CS22568	57.752	54.145	4	3.607	0.062	0.067	0.074	19.7	0.541	33.904	-0.01
Rmx-A02	13	8	CS22568	46.363	43.251	4	3.112	0.067	0.072	0.092	13.219	2.162	27.87	-0.044
Rmx-A02	14	8	CS22568	34.355	21.816	2	12.539	0.365	0.575	0.092	1.583	0.25	19.983	-3.671
Rmx-A02	15	8	CS22568	54.25	50.824	3	3.426	0.063	0.067	0.059	7.293	4.403	39.128	-0.18
Rmx-A02	16	8	CS22568	71.746	57.757	5	13.989	0.195	0.242	0.087	22.206	0.333	35.218	-0.302
Rmx-A02	17	8	CS22568	35.584	35.584	0	0	0	0	0	0	0	0	NA
Rmx-A02	18	8	CS22568	39.463	28.683	5	10.78	0.273	0.376	0.174	12.147	4.349	12.187	-0.192
Rmx-A02	1	10	CS22568	101.225	93.67	5	7.555	0.075	0.081	0.053	20.298	1.072	72.3	-0.077
Rmx-A02	2	10	CS22568	83.672	75.925	5	7.747	0.093	0.102	0.066	16.249	7.444	52.232	-0.086
Rmx-A02	3	10	CS22568	76.349	69.933	6	6.416	0.084	0.092	0.086	17.843	3.044	49.046	-0.073
Rmx-A02	4	10	CS22568	91.642	47.071	11	44.571	0.486	0.947	0.234	25.494	2.557	19.02	0.153
Rmx-A02	5	10	CS22568	57.441	44.366	6	13.075	0.228	0.295	0.135	24.522	2.802	17.042	-0.135
Rmx-A02	6	10	CS22568	28.969	28.969	0	0	0	0	0	0	0	0	NA
Rmx-A02	7	10	CS22568	60.433	55.876	4	4.557	0.075	0.082	0.072	6.953	5.875	43.048	-0.108
Rmx-A02	8	10	CS22568	98.315	95.792	6	2.523	0.026	0.026	0.063	39.3	6.808	49.684	-0.004
Rmx-A02	9	10	CS22568	64.743	62.834	2	1.909	0.029	0.03	0.032	6.267	12.104	44.463	0.05
Rmx-A02	10	10	CS22568	72.269	61.201	4	11.068	0.153	0.181	0.065	9.634	2.448	49.119	-0.371
Rmx-A02	11	10	CS22568	59.849	52.279	8	7.57	0.126	0.145	0.153	28.175	5.313	18.791	-0.046
Rmx-A02	12	10	CS22568	81.741	73.516	6	8.225	0.101	0.112	0.082	28.47	0.541	44.505	-0.05
Rmx-A02	13	10	CS22568	64.594	58.026	4	6.568	0.102	0.113	0.069	13.557	2.162	42.307	-0.065
Rmx-A02	14	10	CS22568	67.139	38.659	2	28.48	0.424	0.737	0.052	1.583	0.25	36.826	-6.973
Rmx-A02	15	10	CS22568	78.588	69.735	7	8.853	0.113	0.127	0.1	30.791	4.403	34.541	-0.092
Rmx-A02	16	10	CS22568	89.566	67.294	9	22.272	0.249	0.331	0.134	27.937	0.333	39.024	-0.264
Rmx-A02	17	10	CS22568	54.453	51.303	3	3.15	0.058	0.061	0.058	17.616	0.637	33.05	-0.049
Rmx-A02	18	10	CS22568	78.652	49.636	8	29.016	0.369	0.585	0.161	24.31	4.349	20.977	-0.309
Rmx-A02	1	12	CS22568	128.561	99.753	19	28.808	0.224	0.289	0.19	76.2	1.072	22.481	-0.026
Rmx-A02	2	12	CS22568	119.155	94.231	13	24.924	0.209	0.264	0.138	58.209	4.458	31.564	-0.066
Rmx-A02	3	12	CS22568	110.663	92.971	10	17.692	0.16	0.19	0.108	54.171	3.044	35.756	-0.058
Rmx-A02	4	12	CS22568	186.825	49.562	11	137.263	0.735	2.77	0.222	25.927	2.557	21.078	0.619
Rmx-A02	5	12	CS22568	109.94	47.356	15	62.584	0.569	1.322	0.317	31.961	2.802	12.593	-0.038
Rmx-A02	6	12	CS22568	49.648	47.611	2	2.037	0.041	0.043	0.042	3.055	13.225	31.331	0.141
Rmx-A02	7	12	CS22568	92.884	81.635	7	11.249	0.121	0.138	0.086	25.379	5.875	50.381	-0.089
Rmx-A02	8	12	CS22568	116.596	96.539	13	20.057	0.172	0.208	0.135	47.484	4.669	44.386	-0.066
Rmx-A02	9	12	CS22568	85.488	83.283	2	2.205	0.026	0.026	0.024	6.267	12.104	64.912	0.156
Rmx-A02	10	12	CS22568	94.308	66.962	9	27.346	0.29	0.408	0.134	43.604	2.448	20.91	-0.147
Rmx-A02	11	12	CS22568	105.997	55.125	12	50.872	0.48	0.923	0.218	28.949	5.313	20.863	0.005
Rmx-A02	12	12	CS22568	111.744	92.969	7	18.775	0.168	0.202	0.075	44.685	0.541	47.743	-0.117
Rmx-A02	13	12	CS22568	90.594	78.74	5	11.854	0.131	0.151	0.064	24.467	2.162	52.111	-0.159
Rmx-A02	14	12	CS22568	110.76	65.836	3	44.924	0.406	0.682	0.046	16.265	0.25	49.321	-1.536
Rmx-A02	15	12	CS22568	113.325	87.863	12	25.462	0.225	0.29	0.137	40.735	4.403	42.725	-0.113
Rmx-A02	16	12	CS22568	116.708	75.856	16	40.852	0.35	0.539	0.211	48.923	0.333	26.6	-0.128
Rmx-A02	17	12	CS22568	70.995	64.596	6	6.399	0.09	0.099	0.093	35.291	0.637	28.668	-0.06
Rmx-A02	18	12	CS22568	92.063	50.633	8	41.43	0.45	0.818	0.158	22.666	4.349	23.618	-0.351
Rmx-A180	1	8	CS22569	35.223	34.106	1	1.117	0.032	0.033	0.029	0	2.923	31.183	NA
Rmx-A180	2	8	CS22569	6.159	6.159	0	0	0	0	0	0	0	0	NA
Rmx-A180	3	8	CS22569	28.406	28.406	0	0	0	0	0	0	0	0	NA
Rmx-A180	4	8	CS22569	45.734	44.262	2	1.472	0.032	0.033	0.045	7.827	22.633	13.802	-0.102
Rmx-A180	5	8	CS22569	48.648	47.712	3	0.936	0.019	0.02	0.063	4.88	15.324	27.508	-0.058
Rmx-A180	6	8	CS22569	28.172	28.172	0	0	0	0	0	0	0	0	NA
Rmx-A180	7	8	CS22569	50.546	48.082	4	2.464	0.049	0.051	0.083	11.684	5.896	30.502	-0.046
Rmx-A180	8	8	CS22569	43.441	43.106	1	0.335	0.008	0.008	0.023	0	15.312	27.794	NA
Rmx-A180	9	8	CS22569	20.035	20.035	0	0	0	0	0	0	0	0	NA
Rmx-A180	10	8	CS22569	51.152	46.63	3	4.522	0.088	0.097	0.064	10.265	2.958	33.407	-0.276
Rmx-A180	11	8	CS22569	18.657	18.657	0	0	0	0	0	0	0	0	NA
Rmx-A180	12	8	CS22569	58.389	49.236	2	9.153	0.157	0.186	0.041	3.14	0.434	45.662	-0.982
Rmx-A180	13	8	CS22569	23.282	23.282	0	0	0	0	0	0	0	0	NA
Rmx-A180	14	8	CS22569	47.53	46.613	2	0.917	0.019	0.02	0.043	4.105	11.376	31.132	-0.091
Rmx-A180	15	8	CS22569	30.906	30.906	0	0	0	0	0	0	0	0	NA
Rmx-A180	16	8	CS22569	39.157	38.172	1	0.985	0.025	0.026	0.026	0	6.265	31.907	NA
Rmx-A180	17	8	CS22569	17.665	17.665	0	0	0	0	0	0	0	0	NA
Rmx-A180	18	8	CS22569	34.621	30.172	1	4.449	0.129	0.147	0.033	0	0.423	29.749	NA
Rmx-A180	19	8	CS22569	26.873	24.117	1	2.756	0.103	0.114	0.041	0	0.378	23.739	NA
Rmx-A180	20	8	CS22569	14.222	14.222	0	0	0	0	0	0	0	0	NA
Rmx-A180	21	8	CS22569	30.057	30.057	0	0	0	0	0	0	0	0	NA
Rmx-A180	22	8	CS22569	13.623	13.265	1	0.358	0.026	0.027	0.075	0	1.008	12.257	NA
Rmx-A180	1	10	CS22569	55.632	49.29	4	6.342	0.114	0.129	0.081	19.066	2.923	27.301	-0.131
Rmx-A180	2	10	CS22569	15.068	15.068	0	0	0	0	0	0	0	0	NA
Rmx-A180	3	10	CS22569	40.112	40.112	0	0	0	0	0	0	0	0	NA
Rmx-A180	4	10	CS22569	62.473	58.73	4	3.743	0.06	0.064	0.068	15.12	13.784	29.826	-0.045
Rmx-A180	5	10	CS22569	55.407	51.577	4	3.83	0.069	0.074	0.078	9.431	15.324	26.822	-0.022
Rmx-A180	6	10	CS22569	28.764	28.764	0	0	0	0	0	0	0	0	NA
Rmx-A180	7	10	CS22569	68.162	61.905	5	6.257	0.092	0.101	0.081	14.564	5.896	41.445	-0.077
Rmx-A180	8	10	CS22569	62.48	57.186	6	5.294	0.085	0.093	0.105	14.297	15.312	27.577	-0.101
Rmx-A180	9	10	CS22569	28.591	28.591	0	0	0	0	0	0	0	0	NA
Rmx-A180	10	10	CS22569	75.514	64.227	6	11.287	0.149	0.176	0.093	28.493	2.958	32.776	-0.166
Rmx-A180	11	10	CS22569	30.954	29.199	1	1.755	0.057	0.06	0.034	0	3.685	25.514	NA
Rmx-A180	12	10	CS22569	85.223	65.12	7	20.103	0.236	0.309	0.107	28.371	0.434	36.315	-0.267
Rmx-A180	13	10	CS22569	34.274	34.274	0	0	0	0	0	0	0	0	NA
Rmx-A180	14	10	CS22569	61.942	60.789	2	1.153	0.019	0.019	0.033	4.105	11.376	45.308	-0.04
Rmx-A180	15	10	CS22569	40.338	40.338	0	0	0	0	0	0	0	0	NA
Rmx-A180	16	10	CS22569	53.416	51.36	2	2.056	0.038	0.04	0.039	8.229	6.265	36.866	-0.057
Rmx-A180	17	10	CS22569	29.702	29.702	0	0	0	0	0	0	0	0	NA
Rmx-A180	18	10	CS22569	52.864	42.214	1	10.65	0.201	0.252	0.024	0	0.423	41.791	NA
Rmx-A180	19	10	CS22569	36.605	33.31	3	3.295	0.09	0.099	0.09	12.077	0.378	20.855	-0.218
Rmx-A180	20	10	CS22569	29.266	22.8	1	6.466	0.221	0.284	0.044	0	0.168	22.632	NA
Rmx-A180	21	10	CS22569	31.895	31.895	0	0	0	0	0	0	0	0	NA
Rmx-A180	22	10	CS22569	22.394	21.196	1	1.198	0.053	0.057	0.047	0	1.008	20.188	NA
Rmx-A180	1	12	CS22569	96.065	72.437	8	23.628	0.246	0.326	0.11	37.855	2.923	31.659	-0.185
Rmx-A180	2	12	CS22569	31.993	31.993	0	0	0	0	0	0	0	0	NA
Rmx-A180	3	12	CS22569	61.616	61.427	1	0.189	0.003	0.003	0.016	0	19.436	41.991	NA
Rmx-A180	4	12	CS22569	97.15	81.214	7	15.936	0.164	0.196	0.086	32.55	13.784	34.88	-0.139
Rmx-A180	5	12	CS22569	81.175	61.545	9	19.63	0.242	0.319	0.146	35.526	15.324	10.695	-0.104
Rmx-A180	6	12	CS22569	33.633	33.633	0	0	0	0	0	0	0	0	NA
Rmx-A180	7	12	CS22569	99.856	83.731	7	16.125	0.161	0.193	0.084	23.814	5.896	54.021	-0.093
Rmx-A180	8	12	CS22569	120.541	86.121	10	34.42	0.286	0.4	0.116	27.444	15.312	43.365	-0.179
Rmx-A180	9	12	CS22569	46.999	44.79	2	2.209	0.047	0.049	0.045	3.021	11.637	30.132	0.304
Rmx-A180	10	12	CS22569	132.954	89.054	15	43.9	0.33	0.493	0.168	47.894	2.958	38.202	-0.125
Rmx-A180	11	12	CS22569	49.114	45.405	2	3.709	0.076	0.082	0.044	13.025	3.685	28.695	-0.229
Rmx-A180	12	12	CS22569	122.857	78.495	11	44.362	0.361	0.565	0.14	45.12	0.434	32.941	-0.291
Rmx-A180	13	12	CS22569	48.276	44.724	1	3.552	0.074	0.079	0.022	0	15.198	29.526	NA
Rmx-A180	14	12	CS22569	85.833	79.445	5	6.388	0.074	0.08	0.063	29.664	11.376	38.405	-0.035
Rmx-A180	15	12	CS22569	54.537	54.537	0	0	0	0	0	0	0	0	NA
Rmx-A180	16	12	CS22569	85.783	77.027	7	8.756	0.102	0.114	0.091	32.886	6.265	37.876	-0.054
Rmx-A180	17	12	CS22569	45.839	45.839	0	0	0	0	0	0	0	0	NA
Rmx-A180	18	12	CS22569	70.904	49.085	2	21.819	0.308	0.445	0.041	6.512	0.423	42.15	-3.195
Rmx-A180	19	12	CS22569	60.158	54.229	3	5.929	0.099	0.109	0.055	12.177	0.378	41.674	-0.178
Rmx-A180	20	12	CS22569	52.007	37.351	3	14.656	0.282	0.392	0.08	15.252	0.168	21.931	-0.644
Rmx-A180	21	12	CS22569	51.282	48.418	3	2.864	0.056	0.059	0.062	13.246	10.593	24.579	-0.071
Rmx-A180	22	12	CS22569	38.227	33.539	2	4.688	0.123	0.14	0.06	7.24	1.008	25.291	-0.577
Shahdara	1	8	CS22652	54.081	48.698	2	5.383	0.1	0.111	0.041	2.002	4.587	42.109	-1.784
Shahdara	2	8	CS22652	58.158	43.818	5	14.34	0.247	0.327	0.114	11.928	0.085	31.805	-0.458
Shahdara	3	8	CS22652	67.442	47.858	5	19.584	0.29	0.409	0.104	10.411	0.316	37.131	-0.201
Shahdara	4	8	CS22652	56.373	48.204	4	8.169	0.145	0.169	0.083	9.052	0.444	38.708	-0.531
Shahdara	5	8	CS22652	55.144	48.863	3	6.281	0.114	0.129	0.061	6.082	4.075	38.706	-0.12
Shahdara	6	8	CS22652	66.813	36.48	5	30.333	0.454	0.831	0.137	19.724	0.783	15.973	-0.543
Shahdara	7	8	CS22652	51.531	29.983	7	21.548	0.418	0.719	0.233	16.526	0.464	12.993	-0.29
Shahdara	8	8	CS22652	105.939	57.206	9	48.733	0.46	0.852	0.157	20.613	0.35	36.243	-0.594
Shahdara	9	8	CS22652	92.397	53.117	9	39.28	0.425	0.739	0.169	21.222	0.738	31.157	-0.355
Shahdara	10	8	CS22652	44.052	42.754	4	1.298	0.029	0.03	0.094	5.802	3.191	33.761	-0.032
Shahdara	11	8	CS22652	24.438	23.083	1	1.355	0.055	0.059	0.043	0	2.854	20.229	NA
Shahdara	12	8	CS22652	97.616	55.086	11	42.53	0.436	0.772	0.2	20.44	0.391	34.255	-0.211
Shahdara	13	8	CS22652	99.839	51.568	9	48.271	0.483	0.936	0.175	24.018	0.084	27.466	-0.383
Shahdara	14	8	CS22652	76.715	40.903	7	35.812	0.467	0.876	0.171	14.821	2.304	23.778	-0.363
Shahdara	15	8	CS22652	114.67	62.377	9	52.293	0.456	0.838	0.144	27.22	0.277	34.88	-0.47
Shahdara	16	8	CS22652	95.55	52.951	8	42.599	0.446	0.804	0.151	18.08	0.966	33.905	-0.778
Shahdara	17	8	CS22652	100.315	57.872	8	42.443	0.423	0.733	0.138	19.724	1.529	36.619	-0.551
Shahdara	18	8	CS22652	17.999	17.999	0	0	0	0	0	0	0	0	NA
Shahdara	19	8	CS22652	75.013	44.532	7	30.481	0.406	0.684	0.157	13.586	1.143	29.803	-0.557
Shahdara	20	8	CS22652	106.307	63.096	8	43.211	0.406	0.685	0.127	15.738	3.197	44.161	-0.441
Shahdara	21	8	CS22652	74.435	38.936	9	35.499	0.477	0.912	0.231	18.09	0.994	19.852	-0.175
Shahdara	1	10	CS22652	81.761	66.214	8	15.547	0.19	0.235	0.121	25.393	4.587	36.234	-0.136
Shahdara	2	10	CS22652	82.022	53.879	9	28.143	0.343	0.522	0.167	24.829	0.085	28.965	-0.275
Shahdara	3	10	CS22652	99.082	58.854	7	40.228	0.406	0.684	0.119	23.273	0.316	35.265	-0.377
Shahdara	4	10	CS22652	74.15	59.983	5	14.167	0.191	0.236	0.083	9.098	0.444	50.441	-0.899
Shahdara	5	10	CS22652	82.203	61.851	7	20.352	0.248	0.329	0.113	31.283	1.59	28.978	-0.096
Shahdara	6	10	CS22652	106.373	46.221	7	60.152	0.565	1.301	0.151	28.185	0.783	17.253	-0.649
Shahdara	7	10	CS22652	68.077	31.061	7	37.016	0.544	1.192	0.225	16.526	0.464	14.071	-0.294
Shahdara	8	10	CS22652	167.4	76.091	11	91.309	0.545	1.2	0.145	36.235	0.35	39.506	-0.488
Shahdara	9	10	CS22652	142.209	67.283	10	74.926	0.527	1.114	0.149	24.161	0.738	42.384	-0.415
Shahdara	10	10	CS22652	64.155	57.673	7	6.482	0.101	0.112	0.121	20.194	3.191	34.288	-0.043
Shahdara	11	10	CS22652	35.972	30.447	2	5.525	0.154	0.181	0.066	6.144	2.854	21.449	-0.481
Shahdara	12	10	CS22652	156.946	73.447	13	83.499	0.532	1.137	0.177	27.925	0.391	45.131	-0.247
Shahdara	13	10	CS22652	149.666	61.151	12	88.515	0.591	1.447	0.196	32.984	0.084	28.083	-0.396
Shahdara	14	10	CS22652	121.951	44.804	9	77.147	0.633	1.722	0.201	24.553	2.304	17.947	-0.498
Shahdara	15	10	CS22652	165.977	79.123	13	86.854	0.523	1.098	0.164	31.829	0.277	47.017	-0.401
Shahdara	16	10	CS22652	143.057	69.244	11	73.813	0.516	1.066	0.159	26.384	0.966	41.894	-0.671
Shahdara	17	10	CS22652	160.707	74.01	10	86.697	0.539	1.171	0.135	35.502	1.529	36.979	-0.52
Shahdara	18	10	CS22652	36.513	34.093	2	2.42	0.066	0.071	0.059	2.048	4.282	27.763	-0.462
Shahdara	19	10	CS22652	105.061	54.914	7	50.147	0.477	0.913	0.127	13.586	1.143	40.185	-0.704
Shahdara	20	10	CS22652	152.692	77.327	13	75.365	0.494	0.975	0.168	31.75	3.197	42.38	-0.368
Shahdara	21	10	CS22652	121.122	42.103	10	79.019	0.652	1.877	0.238	16.853	0.994	24.256	-0.287
Shahdara	1	12	CS22652	146.634	89.27	18	57.364	0.391	0.643	0.202	47.4	4.587	37.283	-0.124
Shahdara	2	12	CS22652	141.138	84.587	16	56.551	0.401	0.669	0.189	45.975	0.085	38.527	-0.174
Shahdara	3	12	CS22652	174.694	85.529	17	89.165	0.51	1.043	0.199	50.851	0.316	34.362	-0.275
Shahdara	4	12	CS22652	108.935	72.219	14	36.716	0.337	0.508	0.194	38.254	0.444	33.521	-0.215
Shahdara	5	12	CS22652	147.98	78.319	12	69.661	0.471	0.889	0.153	42.921	1.59	33.808	-0.173
Shahdara	6	12	CS22652	177.13	47.664	9	129.466	0.731	2.716	0.189	29.054	0.783	17.827	-0.949
Shahdara	7	12	CS22652	98.748	36.307	10	62.441	0.632	1.72	0.275	19.256	0.464	16.587	-0.366
Shahdara	8	12	CS22652	248.921	90.642	14	158.279	0.636	1.746	0.154	53.633	0.35	36.659	-0.425
Shahdara	9	12	CS22652	223.958	89.023	14	134.935	0.603	1.516	0.157	39.545	0.738	48.74	-0.532
Shahdara	10	12	CS22652	104.194	79.504	11	24.69	0.237	0.311	0.138	32.321	3.191	43.992	-0.121
Shahdara	11	12	CS22652	63.272	41.517	6	21.755	0.344	0.524	0.145	13.236	2.056	26.225	-0.263
Shahdara	12	12	CS22652	243.342	86.376	19	156.966	0.645	1.817	0.22	47.795	0.391	38.19	-0.37
Shahdara	13	12	CS22652	282.305	69.906	17	212.399	0.752	3.038	0.243	42.985	0.084	26.837	-0.52
Shahdara	14	12	CS22652	245.641	71.857	14	173.784	0.707	2.418	0.195	41.976	2.304	27.577	-0.535
Shahdara	15	12	CS22652	279.327	94.216	20	185.111	0.663	1.965	0.212	59.986	0.277	33.953	-0.331
Shahdara	16	12	CS22652	262.668	87.27	17	175.398	0.668	2.01	0.195	42.903	0.966	43.401	-0.662
Shahdara	17	12	CS22652	269.5	86.47	15	183.03	0.679	2.117	0.173	57.18	1.529	27.761	-0.495
Shahdara	18	12	CS22652	96.493	58.612	9	37.881	0.393	0.646	0.154	20.938	2.273	35.401	-0.342
Shahdara	19	12	CS22652	200.754	72.744	14	128.01	0.638	1.76	0.192	35.499	1.143	36.102	-0.68
Shahdara	20	12	CS22652	238.729	82.355	20	156.374	0.655	1.899	0.243	60.111	3.197	19.047	-0.317
Shahdara	21	12	CS22652	221.497	64.293	15	157.204	0.71	2.445	0.233	33.53	0.994	29.769	-0.428
Spr1-2	1	8	CS22582	50.506	47.506	5	3	0.059	0.063	0.105	8.345	9.007	30.154	-0.097
Spr1-2	2	8	CS22582	50.859	47.811	6	3.048	0.06	0.064	0.125	12.104	1.815	33.892	-0.098
Spr1-2	3	8	CS22582	52.336	46.047	3	6.289	0.12	0.137	0.065	9.022	3.089	33.936	-0.333
Spr1-2	4	8	CS22582	52.975	51.095	5	1.88	0.035	0.037	0.098	14.892	3.829	32.374	0.006
Spr1-2	5	8	CS22582	42.928	39.535	2	3.393	0.079	0.086	0.051	1.959	4.645	32.931	0.018
Spr1-2	6	8	CS22582	50.601	43.49	3	7.111	0.141	0.164	0.069	4.008	2.586	36.896	-0.529
Spr1-2	7	8	CS22582	40.439	38.334	1	2.105	0.052	0.055	0.026	0	0.972	37.362	NA
Spr1-2	8	8	CS22582	43.026	40.59	3	2.436	0.057	0.06	0.074	5.895	7.086	27.609	-0.101
Spr1-2	9	8	CS22582	59.256	52.914	4	6.342	0.107	0.12	0.076	16.011	2.747	34.156	-0.138
Spr1-2	10	8	CS22582	49.504	46.792	4	2.712	0.055	0.058	0.085	11.801	2.879	32.112	-0.156
Spr1-2	11	8	CS22582	43.784	39.101	5	4.683	0.107	0.12	0.128	11.05	0.615	27.436	-0.097
Spr1-2	12	8	CS22582	47.417	42.904	2	4.513	0.095	0.105	0.047	5.41	3.787	33.707	-0.434
Spr1-2	13	8	CS22582	39.294	37.518	2	1.776	0.045	0.047	0.053	2.323	9.357	25.838	-0.438
Spr1-2	14	8	CS22582	57.693	51.851	3	5.842	0.101	0.113	0.058	4.268	5.299	42.284	-0.046
Spr1-2	15	8	CS22582	60.24	52.524	4	7.716	0.128	0.147	0.076	9.29	5.576	37.658	-0.263
Spr1-2	16	8	CS22582	50.555	48.194	3	2.361	0.047	0.049	0.062	10.075	7.842	30.277	-0.063
Spr1-2	17	8	CS22582	61.595	49.008	7	12.587	0.204	0.257	0.143	14.669	0.339	34	-0.067
Spr1-2	18	8	CS22582	53.888	48.56	3	5.328	0.099	0.11	0.062	6.44	4.264	37.856	-0.398
Spr1-2	19	8	CS22582	24.478	24.478	0	0	0	0	0	0	0	0	NA
Spr1-2	20	8	CS22582	51.805	49.569	1	2.236	0.043	0.045	0.02	0	7.073	42.496	NA
Spr1-2	1	10	CS22582	73.07	64.167	10	8.903	0.122	0.139	0.156	24.402	5.259	34.506	-0.068
Spr1-2	2	10	CS22582	74.084	62.969	10	11.115	0.15	0.177	0.159	25.071	0.091	37.807	-0.078
Spr1-2	3	10	CS22582	70.638	59.513	6	11.125	0.157	0.187	0.101	20.823	3.089	35.601	-0.246
Spr1-2	4	10	CS22582	74.27	68.515	9	5.755	0.077	0.084	0.131	25.607	3.829	39.079	-0.002
Spr1-2	5	10	CS22582	62.126	53.978	4	8.148	0.131	0.151	0.074	15.113	4.645	34.22	-0.225
Spr1-2	6	10	CS22582	70.403	58.905	5	11.498	0.163	0.195	0.085	19.434	2.586	36.885	-0.147
Spr1-2	7	10	CS22582	55.053	50.688	2	4.365	0.079	0.086	0.039	10.75	0.972	38.966	-0.207
Spr1-2	8	10	CS22582	60.582	54.025	4	6.557	0.108	0.121	0.074	10.967	7.086	35.972	-0.08
Spr1-2	9	10	CS22582	81.197	70.207	8	10.99	0.135	0.157	0.114	26.006	2.747	41.454	-0.122
Spr1-2	10	10	CS22582	69.105	62.555	7	6.55	0.095	0.105	0.112	25.369	2.879	34.307	-0.125
Spr1-2	11	10	CS22582	62.93	52.469	5	10.461	0.166	0.199	0.095	10.405	0.615	41.449	-0.273
Spr1-2	12	10	CS22582	65.217	56.356	4	8.861	0.136	0.157	0.071	14.288	3.787	38.281	-0.278
Spr1-2	13	10	CS22582	57.35	53.18	2	4.17	0.073	0.078	0.038	3.118	9.357	40.705	-0.016
Spr1-2	14	10	CS22582	84.957	70.364	7	14.593	0.172	0.207	0.099	17.241	5.299	47.824	-0.168
Spr1-2	15	10	CS22582	91.228	71.393	8	19.835	0.217	0.278	0.112	25.153	0.654	45.586	-0.165
Spr1-2	16	10	CS22582	69.67	64.228	4	5.442	0.078	0.085	0.062	16.538	7.842	39.848	-0.07
Spr1-2	17	10	CS22582	65.211	52.006	7	13.205	0.202	0.254	0.135	14.669	0.339	36.998	-0.096
Spr1-2	18	10	CS22582	94.958	73.114	9	21.844	0.23	0.299	0.123	30.018	4.264	38.832	-0.136
Spr1-2	19	10	CS22582	37.561	36.574	1	0.987	0.026	0.027	0.027	0	2.259	34.315	NA
Spr1-2	20	10	CS22582	74.086	66.037	5	8.049	0.109	0.122	0.076	17.856	7.073	41.108	-0.088
Spr1-2	1	12	CS22582	110.98	75.839	17	35.141	0.317	0.463	0.224	43.728	5.259	26.852	-0.045
Spr1-2	2	12	CS22582	114.793	79.683	18	35.11	0.306	0.441	0.226	53.589	0.091	26.003	-0.115
Spr1-2	3	12	CS22582	106.521	76.67	14	29.851	0.28	0.389	0.183	42.325	3.089	31.256	-0.117
Spr1-2	4	12	CS22582	107.4	84.341	16	23.059	0.215	0.273	0.19	46.667	3.829	33.845	-0.041
Spr1-2	5	12	CS22582	110.003	82.27	10	27.733	0.252	0.337	0.122	27.827	4.645	49.798	-0.214
Spr1-2	6	12	CS22582	110.011	77.509	15	32.502	0.295	0.419	0.194	44.302	2.586	30.621	-0.125
Spr1-2	7	12	CS22582	90.92	69.175	13	21.745	0.239	0.314	0.188	33.321	0.972	34.882	-0.024
Spr1-2	8	12	CS22582	95.488	79.986	9	15.502	0.162	0.194	0.113	28.347	2.38	49.259	-0.026
Spr1-2	9	12	CS22582	125.34	90.517	16	34.823	0.278	0.385	0.177	53.526	2.747	34.244	-0.104
Spr1-2	10	12	CS22582	111.454	77.713	15	33.741	0.303	0.434	0.193	45.249	2.879	29.585	-0.093
Spr1-2	11	12	CS22582	108.984	78.986	12	29.998	0.275	0.38	0.152	32.537	0.615	45.834	-0.151
Spr1-2	12	12	CS22582	109.851	80.013	11	29.838	0.272	0.373	0.137	46.276	3.787	29.95	-0.113
Spr1-2	13	12	CS22582	89.725	78.311	6	11.414	0.127	0.146	0.077	20.228	9.357	48.726	-0.065
Spr1-2	14	12	CS22582	121.658	83.229	12	38.429	0.316	0.462	0.144	41.408	5.299	36.522	-0.14
Spr1-2	15	12	CS22582	133.904	85.265	13	48.639	0.363	0.57	0.152	46.756	0.654	37.855	-0.17
Spr1-2	16	12	CS22582	104.591	83.15	10	21.441	0.205	0.258	0.12	41.222	7.842	34.086	-0.137
Spr1-2	17	12	CS22582	137.244	85.02	18	52.224	0.381	0.614	0.212	53.131	0.339	31.55	-0.155
Spr1-2	18	12	CS22582	122.789	100.875	11	21.914	0.178	0.217	0.109	42.65	4.264	53.961	-0.13
Spr1-2	19	12	CS22582	62.199	55.881	5	6.318	0.102	0.113	0.089	15.96	2.259	37.662	-0.122
Spr1-2	20	12	CS22582	94.439	73.725	11	20.714	0.219	0.281	0.149	43.538	7.073	23.114	-0.098
Spr1-6	1	8	CS22583	22.54	19.636	2	2.904	0.129	0.148	0.102	0.377	0.431	18.828	2.297
Spr1-6	2	8	CS22583	60.572	44.524	4	16.048	0.265	0.36	0.09	5.618	2.649	36.257	-0.986
Spr1-6	3	8	CS22583	50.705	41.791	1	8.914	0.176	0.213	0.024	0	0.366	41.425	NA
Spr1-6	4	8	CS22583	40.639	35.711	2	4.928	0.121	0.138	0.056	4.104	1.503	30.104	-0.306
Spr1-6	5	8	CS22583	45.033	39.647	2	5.386	0.12	0.136	0.05	6.389	1.654	31.604	-0.696
Spr1-6	6	8	CS22583	49.686	45.159	3	4.527	0.091	0.1	0.066	9.712	4.067	31.38	-0.229
Spr1-6	7	8	CS22583	45.662	40.597	3	5.065	0.111	0.125	0.074	8.615	4.723	27.259	-0.189
Spr1-6	8	8	CS22583	51.372	43.059	5	8.313	0.162	0.193	0.116	10.559	3.345	29.155	-0.345
Spr1-6	9	8	CS22583	57.81	49.239	4	8.571	0.148	0.174	0.081	10.227	5.257	33.755	-0.355
Spr1-6	10	8	CS22583	54.101	46.146	4	7.955	0.147	0.172	0.087	9.616	2.363	34.167	-0.516
Spr1-6	11	8	CS22583	19.613	19.613	0	0	0	0	0	0	0	0	NA
Spr1-6	12	8	CS22583	52.341	43.242	4	9.099	0.174	0.21	0.093	11.351	0.846	31.045	-0.393
Spr1-6	13	8	CS22583	42.311	40.189	2	2.122	0.05	0.053	0.05	8.866	3.643	27.68	-0.111
Spr1-6	14	8	CS22583	74.474	50.748	7	23.726	0.319	0.468	0.138	13.951	0.381	36.416	-0.427
Spr1-6	15	8	CS22583	55.448	46.084	4	9.364	0.169	0.203	0.087	11.63	2.434	32.02	-0.201
Spr1-6	16	8	CS22583	29.683	28.87	1	0.813	0.027	0.028	0.035	0	6.051	22.819	NA
Spr1-6	17	8	CS22583	53.614	43.227	4	10.387	0.194	0.24	0.093	8.282	0.311	34.634	-0.85
Spr1-6	18	8	CS22583	59.91	47.151	5	12.759	0.213	0.271	0.106	13.502	0.353	33.296	-0.511
Spr1-6	19	8	CS22583	58.514	47.329	5	11.185	0.191	0.236	0.106	14.403	2.128	30.798	-0.26
Spr1-6	1	10	CS22583	30.941	27.146	2	3.795	0.123	0.14	0.074	0.377	0.431	26.338	4.66
Spr1-6	2	10	CS22583	64.056	47.565	4	16.491	0.257	0.347	0.084	9.248	2.649	35.668	-0.643
Spr1-6	3	10	CS22583	77.135	58.216	6	18.919	0.245	0.325	0.103	24.786	0.366	33.064	-0.42
Spr1-6	4	10	CS22583	60.215	50.081	4	10.134	0.168	0.202	0.08	16.888	1.503	31.69	-0.309
Spr1-6	5	10	CS22583	60.735	51.899	3	8.836	0.145	0.17	0.058	23.985	1.654	26.26	-0.246
Spr1-6	6	10	CS22583	70.628	60.397	5	10.231	0.145	0.169	0.083	26.069	4.067	30.261	-0.175
Spr1-6	7	10	CS22583	66.949	54.253	4	12.696	0.19	0.234	0.074	8.238	4.723	41.292	-0.401
Spr1-6	8	10	CS22583	73.256	58.599	7	14.657	0.2	0.25	0.119	23.679	3.345	31.575	-0.233
Spr1-6	9	10	CS22583	85.839	63.957	6	21.882	0.255	0.342	0.094	29.923	1.564	32.47	-0.257
Spr1-6	10	10	CS22583	65.629	49.304	6	16.325	0.249	0.331	0.122	18.324	2.363	28.617	-0.373
Spr1-6	11	10	CS22583	27.178	26.24	1	0.938	0.035	0.036	0.038	0	3.947	22.293	NA
Spr1-6	12	10	CS22583	80.229	58.525	7	21.704	0.271	0.371	0.12	27.792	0.846	29.887	-0.248
Spr1-6	13	10	CS22583	63.674	53.334	5	10.34	0.162	0.194	0.094	16.18	3.643	33.511	-0.27
Spr1-6	14	10	CS22583	117.933	70.558	8	47.375	0.402	0.671	0.113	33.156	0.381	37.021	-0.336
Spr1-6	15	10	CS22583	89.757	62.597	7	27.16	0.303	0.434	0.112	21.644	0.327	40.626	-0.311
Spr1-6	16	10	CS22583	47.319	42.877	3	4.442	0.094	0.104	0.07	6.661	6.051	30.165	-0.158
Spr1-6	17	10	CS22583	84.637	62	5	22.637	0.267	0.365	0.081	26.019	0.311	35.67	-0.299
Spr1-6	18	10	CS22583	112.291	69.854	9	42.437	0.378	0.608	0.129	25.261	0.353	44.24	-0.364
Spr1-6	19	10	CS22583	96.257	66.764	8	29.493	0.306	0.442	0.12	28.162	2.128	36.474	-0.323
Spr1-6	1	12	CS22583	45.301	36.894	5	8.407	0.186	0.228	0.136	16.85	0.431	19.613	-0.252
Spr1-6	2	12	CS22583	93.629	77.049	8	16.58	0.177	0.215	0.104	34.074	2.649	40.326	-0.165
Spr1-6	3	12	CS22583	123.993	86.396	13	37.597	0.303	0.435	0.15	49.74	0.366	36.29	-0.201
Spr1-6	4	12	CS22583	106.86	70.732	15	36.128	0.338	0.511	0.212	32.371	1.503	36.858	-0.135
Spr1-6	5	12	CS22583	94.794	71.917	8	22.877	0.241	0.318	0.111	35.274	1.654	34.989	-0.223
Spr1-6	6	12	CS22583	119.87	74.655	20	45.215	0.377	0.606	0.268	46.116	0.295	28.244	-0.122
Spr1-6	7	12	CS22583	109.769	78.113	7	31.656	0.288	0.405	0.09	30.066	4.723	43.324	-0.36
Spr1-6	8	12	CS22583	101.475	68.164	11	33.311	0.328	0.489	0.161	36.416	3.345	28.403	-0.181
Spr1-6	9	12	CS22583	147.137	82.103	13	65.034	0.442	0.792	0.158	49.26	0.74	32.103	-0.251
Spr1-6	10	12	CS22583	91.405	52.458	8	38.947	0.426	0.742	0.153	20.747	2.363	29.348	-0.447
Spr1-6	11	12	CS22583	42.854	38.693	3	4.161	0.097	0.108	0.078	9.248	3.947	25.498	-0.343
Spr1-6	12	12	CS22583	132.457	74.943	13	57.514	0.434	0.767	0.173	44.834	0.846	29.263	-0.246
Spr1-6	13	12	CS22583	130.183	71.705	13	58.478	0.449	0.816	0.181	32.249	1.862	37.594	-0.172
Spr1-6	14	12	CS22583	174.494	83.008	18	91.486	0.524	1.102	0.217	52.516	0.381	30.111	-0.276
Spr1-6	15	12	CS22583	145.776	75.38	13	70.396	0.483	0.934	0.172	42.948	0.327	32.105	-0.332
Spr1-6	16	12	CS22583	74.719	58.547	7	16.172	0.216	0.276	0.12	23.854	6.051	28.642	-0.21
Spr1-6	17	12	CS22583	149.581	81.945	15	67.636	0.452	0.825	0.183	42.227	0.311	39.407	-0.158
Spr1-6	18	12	CS22583	176.973	75.93	16	101.043	0.571	1.331	0.211	47.952	0.353	27.625	-0.296
Spr1-6	19	12	CS22583	162.623	73.304	21	89.319	0.549	1.218	0.286	52.877	0.456	19.971	-0.194
Ull2-3	1	8	CS22587	72.096	55.913	9	16.183	0.224	0.289	0.161	22.035	1.069	32.809	-0.065
Ull2-3	2	8	CS22587	65.414	50.152	5	15.262	0.233	0.304	0.1	17.661	0.504	31.987	-0.276
Ull2-3	3	8	CS22587	76.174	56.566	5	19.608	0.257	0.347	0.088	12.691	0.252	43.623	-0.36
Ull2-3	4	8	CS22587	66.99	54.513	6	12.477	0.186	0.229	0.11	12.789	4.483	37.241	-0.308
Ull2-3	5	8	CS22587	53.521	48.324	3	5.197	0.097	0.108	0.062	6.03	5.921	36.373	-0.011
Ull2-3	6	8	CS22587	52.076	39.134	4	12.942	0.249	0.331	0.102	5.855	2.428	30.851	0.184
Ull2-3	7	8	CS22587	56.646	47.578	5	9.068	0.16	0.191	0.105	18.133	0.55	28.895	-0.205
Ull2-3	8	8	CS22587	53.508	49.176	4	4.332	0.081	0.088	0.081	8.603	3.489	37.084	0.03
Ull2-3	9	8	CS22587	57.951	49.063	7	8.888	0.153	0.181	0.143	17.45	0.68	30.933	-0.095
Ull2-3	10	8	CS22587	57.201	47.236	3	9.965	0.174	0.211	0.064	6.726	0.208	40.302	-0.339
Ull2-3	11	8	CS22587	46.473	42.103	3	4.37	0.094	0.104	0.071	3.432	5.035	33.636	-0.383
Ull2-3	12	8	CS22587	52.091	46.197	3	5.894	0.113	0.128	0.065	12.118	0.521	33.558	-0.361
Ull2-3	13	8	CS22587	66.114	50.822	6	15.292	0.231	0.301	0.118	12.121	0.47	38.231	-0.28
Ull2-3	14	8	CS22587	41.945	37.033	4	4.912	0.117	0.133	0.108	12.994	2.723	21.316	-0.024
Ull2-3	15	8	CS22587	50.272	39.731	5	10.541	0.21	0.265	0.126	9.533	3.605	26.593	-0.471
Ull2-3	16	8	CS22587	58.976	48.123	7	10.853	0.184	0.226	0.145	20.19	0.28	27.653	-0.089
Ull2-3	17	8	CS22587	26.343	21.451	3	4.892	0.186	0.228	0.14	13.524	1.933	5.994	-0.191
Ull2-3	18	8	CS22587	61.528	42.431	8	19.097	0.31	0.45	0.189	12.648	4.107	25.676	-0.163
Ull2-3	19	8	CS22587	53.345	38.882	4	14.463	0.271	0.372	0.103	11.557	1.592	25.733	-0.312
Ull2-3	20	8	CS22587	59.774	48.297	5	11.477	0.192	0.238	0.104	19.209	0.536	28.552	-0.051
Ull2-3	21	8	CS22587	15.164	14.193	1	0.971	0.064	0.068	0.07	0	9.237	4.956	NA
Ull2-3	1	10	CS22587	117.719	73.521	15	44.198	0.375	0.601	0.204	37.375	0.44	35.706	-0.147
Ull2-3	2	10	CS22587	100.437	65.03	8	35.407	0.353	0.544	0.123	23.785	0.504	40.741	-0.382
Ull2-3	3	10	CS22587	124.038	73.782	14	50.256	0.405	0.681	0.19	33.768	0.252	39.762	-0.274
Ull2-3	4	10	CS22587	108.761	71.986	10	36.775	0.338	0.511	0.139	29.95	1.193	40.843	-0.168
Ull2-3	5	10	CS22587	71.669	58.357	4	13.312	0.186	0.228	0.069	15.432	5.921	37.004	-0.283
Ull2-3	6	10	CS22587	81.526	48.834	9	32.692	0.401	0.669	0.184	25.569	2.428	20.837	-0.175
Ull2-3	7	10	CS22587	77.437	49.188	8	28.249	0.365	0.574	0.163	19.288	0.342	29.558	-0.101
Ull2-3	8	10	CS22587	88.616	65.637	7	22.979	0.259	0.35	0.107	14.46	3.489	47.688	-0.048
Ull2-3	9	10	CS22587	91.836	64.816	7	27.02	0.294	0.417	0.108	17.114	0.68	47.022	-0.199
Ull2-3	10	10	CS22587	104.885	64.864	12	40.021	0.382	0.617	0.185	26.438	0.208	38.218	-0.301
Ull2-3	11	10	CS22587	87.245	68.539	8	18.706	0.214	0.273	0.117	18.38	5.035	45.124	-0.141
Ull2-3	12	10	CS22587	71.495	56.804	5	14.691	0.205	0.259	0.088	25.304	0.521	30.979	-0.311
Ull2-3	13	10	CS22587	117.557	67.012	12	50.545	0.43	0.754	0.179	24.204	0.47	42.338	-0.334
Ull2-3	14	10	CS22587	62.143	38.264	8	23.879	0.384	0.624	0.209	20.521	2.723	15.02	-0.125
Ull2-3	15	10	CS22587	68.824	54.537	7	14.287	0.208	0.262	0.128	23.678	3.605	27.254	-0.109
Ull2-3	16	10	CS22587	95.785	66.453	10	29.332	0.306	0.441	0.15	32.103	0.279	34.071	-0.141
Ull2-3	17	10	CS22587	59.336	28.158	3	31.178	0.525	1.107	0.107	16.103	1.933	10.122	-0.248
Ull2-3	18	10	CS22587	104.883	54.893	14	49.99	0.477	0.911	0.255	28.075	1.854	24.964	-0.228
Ull2-3	19	10	CS22587	76.309	54.127	5	22.182	0.291	0.41	0.092	13.642	1.592	38.893	-0.719
Ull2-3	20	10	CS22587	82.497	54.037	9	28.46	0.345	0.527	0.167	38.973	0.536	14.528	-0.124
Ull2-3	21	10	CS22587	31.27	23.594	1	7.676	0.245	0.325	0.042	0	9.995	13.599	NA
Ull2-3	1	12	CS22587	219.627	96.208	23	123.419	0.562	1.283	0.239	54.709	0.44	41.059	-0.19
Ull2-3	2	12	CS22587	196.812	92.9	18	103.912	0.528	1.119	0.194	48.268	0.504	44.128	-0.282
Ull2-3	3	12	CS22587	220.589	91.12	25	129.469	0.587	1.421	0.274	62.913	0.252	27.955	-0.17
Ull2-3	4	12	CS22587	199.161	85.172	20	113.989	0.572	1.338	0.235	54.072	0.85	30.25	-0.255
Ull2-3	5	12	CS22587	112.726	67.809	12	44.917	0.398	0.662	0.177	47.396	2.885	17.528	-0.106
Ull2-3	6	12	CS22587	143.682	64.002	17	79.68	0.555	1.245	0.266	47.007	2.428	14.567	-0.234
Ull2-3	7	12	CS22587	155.227	65.835	18	89.392	0.576	1.358	0.273	48.805	2.428	14.602	-0.212
Ull2-3	8	12	CS22587	171.075	89.508	22	81.567	0.477	0.911	0.246	51.276	3.489	34.743	-0.183
Ull2-3	9	12	CS22587	194.285	91.062	20	103.223	0.531	1.134	0.22	53.179	0.471	37.412	-0.256
Ull2-3	10	12	CS22587	200.882	91.93	22	108.952	0.542	1.185	0.239	52.773	0.208	38.949	-0.249
Ull2-3	11	12	CS22587	162.743	85.428	20	77.315	0.475	0.905	0.234	53.824	1.654	29.95	-0.161
Ull2-3	12	12	CS22587	91.485	60.242	12	31.243	0.342	0.519	0.199	40.703	0.521	19.018	-0.136
Ull2-3	13	12	CS22587	201.801	74.375	22	127.426	0.631	1.713	0.296	55.559	0.47	18.346	-0.269
Ull2-3	14	12	CS22587	141.327	56.177	13	85.15	0.603	1.516	0.231	34.827	0.087	21.263	-0.154
Ull2-3	15	12	CS22587	127.352	74.498	16	52.854	0.415	0.709	0.215	39.801	3.783	30.914	-0.136
Ull2-3	16	12	CS22587	169.376	83.055	16	86.321	0.51	1.039	0.193	49.031	0.279	33.745	-0.272
Ull2-3	17	12	CS22587	93.175	47.635	5	45.54	0.489	0.956	0.105	17.518	1.669	28.448	0.636
Ull2-3	18	12	CS22587	205.235	59.123	19	146.112	0.712	2.471	0.321	39.433	1.016	18.674	-0.241
Ull2-3	19	12	CS22587	131.1	77.316	14	53.784	0.41	0.696	0.181	45.442	1.622	30.252	-0.205
Ull2-3	20	12	CS22587	181.531	70.016	13	111.515	0.614	1.593	0.186	44.201	0.536	25.279	-0.292
Ull2-3	21	12	CS22587	74.995	42.566	5	32.429	0.432	0.762	0.117	8.847	10.773	22.946	-1.738
Wa-1	1	8	CS22644	24.564	24.564	0	0	0	0	0	0	0	0	NA
Wa-1	2	8	CS22644	86.639	75.023	2	11.616	0.134	0.155	0.027	3.906	5.767	65.35	-1.518
Wa-1	3	8	CS22644	20.712	14.272	1	6.44	0.311	0.451	0.07	0	10.4	3.872	NA
Wa-1	4	8	CS22644	27.384	22.385	1	4.999	0.183	0.223	0.045	0	0.569	21.816	NA
Wa-1	5	8	CS22644	81.173	61.946	5	19.227	0.237	0.31	0.081	7.529	3.896	50.521	0.266
Wa-1	6	8	CS22644	100.271	78.824	5	21.447	0.214	0.272	0.063	16.384	5.705	56.735	-0.449
Wa-1	7	8	CS22644	46.166	43.47	2	2.696	0.058	0.062	0.046	4.253	8.373	30.844	-0.204
Wa-1	8	8	CS22644	45.48	39.774	2	5.706	0.125	0.143	0.05	10.796	2.174	26.804	-0.351
Wa-1	9	8	CS22644	43.414	40.943	1	2.471	0.057	0.06	0.024	0	5.66	35.283	NA
Wa-1	10	8	CS22644	47.837	47.344	1	0.493	0.01	0.01	0.021	0	6.59	40.754	NA
Wa-1	11	8	CS22644	38.702	36.768	1	1.934	0.05	0.053	0.027	0	4.738	32.03	NA
Wa-1	12	8	CS22644	60.3	50.961	6	9.339	0.155	0.183	0.118	14.614	1.351	34.996	-0.092
Wa-1	13	8	CS22644	56.234	42.047	7	14.187	0.252	0.337	0.166	12.528	0.58	28.939	-0.257
Wa-1	14	8	CS22644	69.205	56.043	6	13.162	0.19	0.235	0.107	19.513	2.38	34.15	-0.139
Wa-1	15	8	CS22644	32.265	32.265	0	0	0	0	0	0	0	0	NA
Wa-1	16	8	CS22644	47.999	44.978	2	3.021	0.063	0.067	0.044	3.749	8.9	32.329	-0.532
Wa-1	17	8	CS22644	31.519	31.519	0	0	0	0	0	0	0	0	NA
Wa-1	18	8	CS22644	79.822	61.089	5	18.733	0.235	0.307	0.082	17.024	3.887	40.178	-0.272
Wa-1	19	8	CS22644	44.309	42.787	1	1.522	0.034	0.036	0.023	0	6.662	36.125	NA
Wa-1	20	8	CS22644	58.309	51.479	2	6.83	0.117	0.133	0.039	5.744	5.587	40.148	-0.489
Wa-1	1	10	CS22644	28.488	28.488	0	0	0	0	0	0	0	0	NA
Wa-1	2	10	CS22644	95.197	75.766	6	19.431	0.204	0.256	0.079	17.077	5.767	52.922	-0.562
Wa-1	3	10	CS22644	31.852	22.877	1	8.975	0.282	0.392	0.044	0	10.4	12.477	NA
Wa-1	4	10	CS22644	35.793	27.66	1	8.133	0.227	0.294	0.036	0	0.569	27.091	NA
Wa-1	5	10	CS22644	95.539	72.803	5	22.736	0.238	0.312	0.069	7.529	3.896	61.378	0.316
Wa-1	6	10	CS22644	105.762	78.931	9	26.831	0.254	0.34	0.114	22.327	5.705	50.899	-0.269
Wa-1	7	10	CS22644	69.344	60.218	5	9.126	0.132	0.152	0.083	15.71	8.373	36.135	-0.218
Wa-1	8	10	CS22644	64.764	54.137	6	10.627	0.164	0.196	0.111	17.373	2.174	34.59	-0.251
Wa-1	9	10	CS22644	66.836	56.344	4	10.492	0.157	0.186	0.071	9.101	5.66	41.583	-0.516
Wa-1	10	10	CS22644	73.881	66.385	4	7.496	0.101	0.113	0.06	7.775	6.59	52.02	-0.607
Wa-1	11	10	CS22644	58.014	53.26	1	4.754	0.082	0.089	0.019	0	4.738	48.522	NA
Wa-1	12	10	CS22644	93	70.443	9	22.557	0.243	0.32	0.128	27.019	1.351	42.073	-0.11
Wa-1	13	10	CS22644	98.701	57.924	9	40.777	0.413	0.704	0.155	19.129	0.58	38.215	-0.375
Wa-1	14	10	CS22644	104.285	74.745	7	29.54	0.283	0.395	0.094	19.358	2.38	53.007	-0.251
Wa-1	15	10	CS22644	49.294	46.208	2	3.086	0.063	0.067	0.043	4.587	8.09	33.531	0.394
Wa-1	16	10	CS22644	65.877	59.679	2	6.198	0.094	0.104	0.034	3.628	8.9	47.151	-0.91
Wa-1	17	10	CS22644	44.2	44.2	0	0	0	0	0	0	0	0	NA
Wa-1	18	10	CS22644	121.98	78.246	10	43.734	0.359	0.559	0.128	26.369	1.858	50.019	-0.318
Wa-1	19	10	CS22644	60.539	57.291	3	3.248	0.054	0.057	0.052	17.763	6.662	32.866	-0.121
Wa-1	20	10	CS22644	95.27	73.539	8	21.731	0.228	0.296	0.109	28.421	4.744	40.374	-0.163
Wa-1	1	12	CS22644	54.381	51.521	4	2.86	0.053	0.056	0.078	31.126	6.651	13.744	0.032
Wa-1	2	12	CS22644	129.168	76.522	13	52.646	0.408	0.688	0.17	34.448	0.485	41.589	-0.27
Wa-1	3	12	CS22644	50.956	29.008	2	21.948	0.431	0.757	0.069	9.5	5.739	13.769	-1.887
Wa-1	4	12	CS22644	67.018	52.026	6	14.992	0.224	0.288	0.115	16.231	0.569	35.226	-0.315
Wa-1	5	12	CS22644	126.034	79.666	12	46.368	0.368	0.582	0.151	34.509	3.896	41.261	-0.232
Wa-1	6	12	CS22644	116.798	81.372	13	35.426	0.303	0.435	0.16	60.174	5.705	15.493	-0.12
Wa-1	7	12	CS22644	109.703	78.477	12	31.226	0.285	0.398	0.153	27.209	3.92	47.348	-0.095
Wa-1	8	12	CS22644	115.127	82.614	9	32.513	0.282	0.394	0.109	34.31	2.174	46.13	-0.179
Wa-1	9	12	CS22644	110.059	80.411	7	29.648	0.269	0.369	0.087	20.935	5.66	53.816	-0.324
Wa-1	10	12	CS22644	105.185	85.532	11	19.653	0.187	0.23	0.129	42.481	6.59	36.461	-0.085
Wa-1	11	12	CS22644	96.17	81.067	5	15.103	0.157	0.186	0.062	28.938	4.738	47.391	-0.156
Wa-1	12	12	CS22644	141.015	79.809	13	61.206	0.434	0.767	0.163	42.616	1.351	35.842	-0.111
Wa-1	13	12	CS22644	145.191	59.376	15	85.815	0.591	1.445	0.253	40.107	0.58	18.689	-0.324
Wa-1	14	12	CS22644	128.997	76.923	12	52.074	0.404	0.677	0.156	38.556	2.38	35.987	-0.336
Wa-1	15	12	CS22644	93.89	67.215	9	26.675	0.284	0.397	0.134	27.858	2.955	36.402	-0.117
Wa-1	16	12	CS22644	95.283	82.108	6	13.175	0.138	0.16	0.073	29.471	8.9	43.737	-0.148
Wa-1	17	12	CS22644	77.178	66.918	5	10.26	0.133	0.153	0.075	24.603	0.956	41.359	-0.064
Wa-1	18	12	CS22644	181.336	83.084	15	98.252	0.542	1.183	0.181	53.25	1.858	27.976	-0.259
Wa-1	19	12	CS22644	95.207	80.26	7	14.947	0.157	0.186	0.087	41.85	6.662	31.748	-0.047
Wa-1	20	12	CS22644	154.077	80.985	19	73.092	0.474	0.903	0.235	44.982	4.744	31.259	-0.173
Wei-0	1	8	CS22622	76.982	48.721	7	28.261	0.367	0.58	0.144	14.142	3.501	31.078	-0.299
Wei-0	2	8	CS22622	83.789	49.951	8	33.838	0.404	0.677	0.16	18.84	2.599	28.512	-0.353
Wei-0	3	8	CS22622	77.112	49.135	8	27.977	0.363	0.569	0.163	18.457	0.356	30.322	-0.263
Wei-0	4	8	CS22622	69.38	42.099	7	27.281	0.393	0.648	0.166	15.336	0.461	26.302	-0.651
Wei-0	5	8	CS22622	96.541	53.314	8	43.227	0.448	0.811	0.15	20.909	0.943	31.462	-0.506
Wei-0	6	8	CS22622	93.104	50.345	11	42.759	0.459	0.849	0.218	28.3	0.339	21.706	-0.281
Wei-0	7	8	CS22622	54.616	40.926	5	13.69	0.251	0.335	0.122	10.297	0.764	29.865	-0.182
Wei-0	8	8	CS22622	78.82	50.621	8	28.199	0.358	0.557	0.158	15.191	1.839	33.591	-0.319
Wei-0	9	8	CS22622	68.502	47.998	6	20.504	0.299	0.427	0.125	16.693	2.995	28.31	-0.393
Wei-0	10	8	CS22622	86.472	47.103	7	39.369	0.455	0.836	0.149	14.738	0.403	31.962	-0.714
Wei-0	11	8	CS22622	114.967	61.158	11	53.809	0.468	0.88	0.18	28.509	2.111	30.538	-0.348
Wei-0	12	8	CS22622	65.465	46.075	6	19.39	0.296	0.421	0.13	14.083	1.521	30.471	-0.405
Wei-0	13	8	CS22622	89.614	53.508	8	36.106	0.403	0.675	0.15	16.618	2.185	34.705	-0.42
Wei-0	14	8	CS22622	76.23	49.109	7	27.121	0.356	0.552	0.143	16.386	2.709	30.014	-0.386
Wei-0	15	8	CS22622	67.543	43.238	6	24.305	0.36	0.562	0.139	13.788	1.263	28.187	-0.257
Wei-0	16	8	CS22622	47.587	27.804	7	19.783	0.416	0.712	0.252	13.708	2.275	11.821	-0.329
Wei-0	17	8	CS22622	22.94	15.477	1	7.463	0.325	0.482	0.065	0	6.434	9.043	NA
Wei-0	1	10	CS22622	128.874	64.997	10	63.877	0.496	0.983	0.154	27.946	3.501	33.55	-0.306
Wei-0	2	10	CS22622	150.473	66.714	12	83.759	0.557	1.255	0.18	27.643	2.599	36.472	-0.385
Wei-0	3	10	CS22622	135.11	64.805	10	70.305	0.52	1.085	0.154	25.931	0.356	38.518	-0.386
Wei-0	4	10	CS22622	113.238	56.661	9	56.577	0.5	0.999	0.159	21.266	0.461	34.934	-0.443
Wei-0	5	10	CS22622	165.951	72.534	11	93.417	0.563	1.288	0.152	28.743	0.943	42.848	-0.57
Wei-0	6	10	CS22622	145.972	63.961	12	82.011	0.562	1.282	0.188	33.921	0.339	29.701	-0.397
Wei-0	7	10	CS22622	84.84	53.049	7	31.791	0.375	0.599	0.132	21.96	0.764	30.325	-0.352
Wei-0	8	10	CS22622	120.245	63.8	11	56.445	0.469	0.885	0.172	32.679	1.839	29.282	-0.265
Wei-0	9	10	CS22622	106.473	61.528	9	44.945	0.422	0.73	0.146	31.138	2.995	27.395	-0.337
Wei-0	10	10	CS22622	137.416	64.078	12	73.338	0.534	1.145	0.187	29.731	0.403	33.944	-0.587
Wei-0	11	10	CS22622	176.087	80.927	16	95.16	0.54	1.176	0.198	43.022	2.111	35.794	-0.324
Wei-0	12	10	CS22622	101.334	62.309	9	39.025	0.385	0.626	0.144	29.232	1.521	31.556	-0.363
Wei-0	13	10	CS22622	150.632	72.803	12	77.829	0.517	1.069	0.165	30.425	2.185	40.193	-0.406
Wei-0	14	10	CS22622	131.001	67.11	11	63.891	0.488	0.952	0.164	27.91	2.709	36.491	-0.402
Wei-0	15	10	CS22622	110.816	57.6	9	53.216	0.48	0.924	0.156	27.304	1.263	29.033	-0.361
Wei-0	16	10	CS22622	77.307	32.511	10	44.796	0.579	1.378	0.308	21.995	2.275	8.241	-0.403
Wei-0	17	10	CS22622	41.21	20.578	2	20.632	0.501	1.003	0.097	5.922	6.434	8.222	-1.719
Wei-0	1	12	CS22622	248.522	92.508	17	156.014	0.628	1.686	0.184	49.213	3.501	39.794	-0.423
Wei-0	2	12	CS22622	269.629	94.748	19	174.881	0.649	1.846	0.201	49.94	2.599	42.209	-0.397
Wei-0	3	12	CS22622	256.744	92.533	17	164.211	0.64	1.775	0.184	53.4	0.356	38.777	-0.399
Wei-0	4	12	CS22622	199.834	79.993	16	119.841	0.6	1.498	0.2	41.496	0.461	38.036	-0.512
Wei-0	5	12	CS22622	298.354	93.716	20	204.638	0.686	2.184	0.213	55.426	0.943	37.347	-0.488
Wei-0	6	12	CS22622	237.397	90.244	15	147.153	0.62	1.631	0.166	45.349	0.339	44.556	-0.356
Wei-0	7	12	CS22622	145.229	77.239	11	67.99	0.468	0.88	0.142	41.121	0.764	35.354	-0.326
Wei-0	8	12	CS22622	243.489	91.701	18	151.788	0.623	1.655	0.196	50.523	1.839	39.339	-0.348
Wei-0	9	12	CS22622	178.341	75.389	15	102.952	0.577	1.366	0.199	48.347	2.995	24.047	-0.397
Wei-0	10	12	CS22622	215.099	89.752	17	125.347	0.583	1.397	0.189	42.842	0.403	46.507	-0.419
Wei-0	11	12	CS22622	295.565	109.65	18	185.915	0.629	1.696	0.164	62.672	2.111	44.867	-0.355
Wei-0	12	12	CS22622	190.492	86.72	13	103.772	0.545	1.197	0.15	42.259	1.521	42.94	-0.45
Wei-0	13	12	CS22622	270.024	100.155	16	169.869	0.629	1.696	0.16	46.513	2.185	51.457	-0.538
Wei-0	14	12	CS22622	219.757	83.468	16	136.289	0.62	1.633	0.192	52.665	2.709	28.094	-0.409
Wei-0	15	12	CS22622	207.792	80.174	17	127.618	0.614	1.592	0.212	48.057	1.263	30.854	-0.307
Wei-0	16	12	CS22622	138.486	61.027	10	77.459	0.559	1.269	0.164	33.75	2.275	25.002	-0.422
Wei-0	17	12	CS22622	73.145	31.08	3	42.065	0.575	1.353	0.097	8.493	6.434	16.153	-0.346
Yo-0	1	8	CS22624	58.397	46.492	6	11.905	0.204	0.256	0.129	12.58	4.772	29.14	-0.219
Yo-0	2	8	CS22624	60.793	50.231	5	10.562	0.174	0.21	0.1	15.164	4.011	31.056	-0.146
Yo-0	3	8	CS22624	42.3	36.654	3	5.646	0.133	0.154	0.082	5.272	3.283	28.099	-0.41
Yo-0	4	8	CS22624	53.898	44.972	6	8.926	0.166	0.198	0.133	10.511	3.482	30.979	-0.255
Yo-0	5	8	CS22624	54.229	47.7	4	6.529	0.12	0.137	0.084	8.824	6.363	32.513	-0.222
Yo-0	6	8	CS22624	41.637	28.674	5	12.963	0.311	0.452	0.174	8.613	1.477	18.584	-0.513
Yo-0	7	8	CS22624	41.352	31.99	3	9.362	0.226	0.293	0.094	7.26	0.9	23.83	-0.873
Yo-0	8	8	CS22624	64.536	54.301	6	10.235	0.159	0.188	0.11	12.531	2.797	38.973	-0.154
Yo-0	9	8	CS22624	48.516	38.312	6	10.204	0.21	0.266	0.157	11.07	6.601	20.641	-0.201
Yo-0	10	8	CS22624	50.706	43.66	5	7.046	0.139	0.161	0.115	8.248	2.532	32.88	-0.311
Yo-0	11	8	CS22624	99.43	64.914	10	34.516	0.347	0.532	0.154	30.043	4.339	30.532	-0.26
Yo-0	12	8	CS22624	50.977	43.552	6	7.425	0.146	0.17	0.138	15.523	0.168	27.861	-0.022
Yo-0	13	8	CS22624	51.778	33.778	7	18	0.348	0.533	0.207	8.597	0.252	24.929	-0.548
Yo-0	14	8	CS22624	43.881	38.665	4	5.216	0.119	0.135	0.103	5.088	3.976	29.601	-0.239
Yo-0	15	8	CS22624	38.178	34.829	3	3.349	0.088	0.096	0.086	5.676	6.568	22.585	-0.389
Yo-0	16	8	CS22624	49.072	43.679	4	5.393	0.11	0.123	0.092	7.606	4.971	31.102	-0.088
Yo-0	17	8	CS22624	49.609	44.805	5	4.804	0.097	0.107	0.112	13.213	0.618	30.974	0.015
Yo-0	18	8	CS22624	53.793	45.305	5	8.488	0.158	0.187	0.11	9.557	3.008	32.74	-0.164
Yo-0	19	8	CS22624	43	37.476	5	5.524	0.128	0.147	0.133	7.985	1.052	28.439	-0.127
Yo-0	20	8	CS22624	55.099	48.116	4	6.983	0.127	0.145	0.083	8.195	4.477	35.444	-0.116
Yo-0	1	10	CS22624	81.883	58.307	9	23.576	0.288	0.404	0.154	23.124	4.772	30.411	-0.224
Yo-0	2	10	CS22624	96.578	67.123	10	29.455	0.305	0.439	0.149	32.337	0.093	34.693	-0.126
Yo-0	3	10	CS22624	62.619	53.123	5	9.496	0.152	0.179	0.094	16.936	3.283	32.904	-0.186
Yo-0	4	10	CS22624	84.097	60.45	12	23.647	0.281	0.391	0.199	23.963	2.04	34.447	-0.103
Yo-0	5	10	CS22624	87.305	65.065	8	22.24	0.255	0.342	0.123	23.793	6.363	34.909	-0.187
Yo-0	6	10	CS22624	75.438	40.45	10	34.988	0.464	0.865	0.247	23.737	1.477	15.236	-0.327
Yo-0	7	10	CS22624	66.604	46.476	8	20.128	0.302	0.433	0.172	13.57	0.9	32.006	-0.404
Yo-0	8	10	CS22624	96.558	71.451	12	25.107	0.26	0.351	0.168	31.83	0.255	39.366	-0.146
Yo-0	9	10	CS22624	107.293	82.36	9	24.933	0.232	0.303	0.109	24.582	0.353	57.425	-0.105
Yo-0	10	10	CS22624	86.435	54.747	14	31.688	0.367	0.579	0.256	40.516	2.532	11.699	-0.056
Yo-0	11	10	CS22624	137.391	66.528	10	70.863	0.516	1.065	0.15	29.951	4.339	32.238	-0.445
Yo-0	12	10	CS22624	75.486	50.269	12	25.217	0.334	0.502	0.239	28.936	0.168	21.165	-0.106
Yo-0	13	10	CS22624	74.742	35.432	11	39.31	0.526	1.109	0.31	18.755	0.252	16.425	-0.403
Yo-0	14	10	CS22624	64.892	53.698	6	11.194	0.173	0.208	0.112	15.232	3.976	34.49	-0.131
Yo-0	15	10	CS22624	59.052	46.87	5	12.182	0.206	0.26	0.107	10.309	6.568	29.993	-0.15
Yo-0	16	10	CS22624	76.052	59.522	9	16.53	0.217	0.278	0.151	23.834	4.971	30.717	-0.151
Yo-0	17	10	CS22624	64.509	52.29	6	12.219	0.189	0.234	0.115	18.354	0.618	33.318	-0.116
Yo-0	18	10	CS22624	81.79	60.572	9	21.218	0.259	0.35	0.149	28.508	3.008	29.056	-0.136
Yo-0	19	10	CS22624	65.049	50.818	9	14.231	0.219	0.28	0.177	17.822	1.052	31.944	-0.109
Yo-0	20	10	CS22624	78.427	57.367	10	21.06	0.269	0.367	0.174	25.016	4.477	27.874	-0.157
Yo-0	1	12	CS22624	146.723	84.594	16	62.129	0.423	0.734	0.189	43.416	4.772	36.406	-0.194
Yo-0	2	12	CS22624	170.329	107.396	18	62.933	0.369	0.586	0.168	55.346	0.093	51.957	-0.134
Yo-0	3	12	CS22624	120.897	81.489	12	39.408	0.326	0.484	0.147	36.836	0.29	44.363	-0.17
Yo-0	4	12	CS22624	134.829	79.042	18	55.787	0.414	0.706	0.228	37.715	2.04	39.287	-0.145
Yo-0	5	12	CS22624	143.993	78.241	21	65.752	0.457	0.84	0.268	49.664	3.002	25.575	-0.073
Yo-0	6	12	CS22624	150.239	44.271	13	105.968	0.705	2.394	0.294	27.67	1.477	15.124	-0.436
Yo-0	7	12	CS22624	117.374	68.211	13	49.163	0.419	0.721	0.191	25.138	0.9	42.173	-0.38
Yo-0	8	12	CS22624	175.581	94.124	20	81.457	0.464	0.865	0.212	56.936	0.255	36.933	-0.153
Yo-0	9	12	CS22624	143.487	84.416	16	59.071	0.412	0.7	0.19	46.204	0.353	37.859	-0.112
Yo-0	10	12	CS22624	148.426	80.843	20	67.583	0.455	0.836	0.247	49.891	2.532	28.42	-0.087
Yo-0	11	12	CS22624	212.575	73.872	18	138.703	0.652	1.878	0.244	45.815	0.998	27.059	-0.474
Yo-0	12	12	CS22624	140.421	56.512	14	83.909	0.598	1.485	0.248	38.743	0.168	17.601	-0.171
Yo-0	13	12	CS22624	139.215	40.524	14	98.691	0.709	2.435	0.345	28.766	0.252	11.506	-0.441
Yo-0	14	12	CS22624	107.172	77.504	13	29.668	0.277	0.383	0.168	41.822	3.976	31.706	-0.085
Yo-0	15	12	CS22624	105.552	69.16	12	36.392	0.345	0.526	0.174	33.905	6.568	28.687	-0.179
Yo-0	16	12	CS22624	137.759	83.744	18	54.015	0.392	0.645	0.215	41.726	4.971	37.047	-0.177
Yo-0	17	12	CS22624	115.213	76.302	14	38.911	0.338	0.51	0.183	38.809	0.618	36.875	-0.144
Yo-0	18	12	CS22624	121.409	68.176	17	53.233	0.438	0.781	0.249	46.074	3.008	19.094	-0.142
Yo-0	19	12	CS22624	99.993	60.551	18	39.442	0.394	0.651	0.297	41.298	1.052	18.201	-0.111
Yo-0	20	12	CS22624	134.21	75.752	20	58.458	0.436	0.772	0.264	48.674	3.388	23.69	-0.08
Zdr-6	1	8	CS22588	58.285	41.684	5	16.601	0.285	0.398	0.12	13.776	0.25	27.658	-0.416
Zdr-6	2	8	CS22588	36.309	32.52	2	3.789	0.104	0.117	0.062	9.308	2.867	20.345	-0.144
Zdr-6	3	8	CS22588	49.023	38.12	3	10.903	0.222	0.286	0.079	8.353	0.394	29.373	-0.102
Zdr-6	4	8	CS22588	48.947	38.824	4	10.123	0.207	0.261	0.103	8.339	2.02	28.465	0.04
Zdr-6	5	8	CS22588	57.219	44.073	4	13.146	0.23	0.298	0.091	13.814	2.327	27.932	-0.308
Zdr-6	6	8	CS22588	44.825	36.535	2	8.29	0.185	0.227	0.055	3.901	2.882	29.752	-0.717
Zdr-6	7	8	CS22588	47.852	45.211	1	2.641	0.055	0.058	0.022	0	8.704	36.507	NA
Zdr-6	8	8	CS22588	47.818	38.83	4	8.988	0.188	0.231	0.103	10.481	1.123	27.226	-0.235
Zdr-6	9	8	CS22588	49.249	37.891	4	11.358	0.231	0.3	0.106	11.456	2.169	24.266	-0.242
Zdr-6	10	8	CS22588	45.079	36.93	2	8.149	0.181	0.221	0.054	9.379	0.332	27.219	-0.469
Zdr-6	11	8	CS22588	37.655	35.662	2	1.993	0.053	0.056	0.056	3.231	10.303	22.128	-0.109
Zdr-6	12	8	CS22588	50.221	38.408	3	11.813	0.235	0.308	0.078	3.699	0.997	33.712	-0.617
Zdr-6	13	8	CS22588	53.833	38.524	4	15.309	0.284	0.397	0.104	9.255	0.429	28.84	-0.272
Zdr-6	14	8	CS22588	53.707	41.41	5	12.297	0.229	0.297	0.121	12.694	2.44	26.276	-0.46
Zdr-6	15	8	CS22588	52.793	39.875	4	12.918	0.245	0.324	0.1	12.715	2.184	24.976	-0.415
Zdr-6	16	8	CS22588	48.423	40.772	3	7.651	0.158	0.188	0.074	9.783	4.168	26.821	-0.196
Zdr-6	17	8	CS22588	49.896	39.424	4	10.472	0.21	0.266	0.101	11.268	2.996	25.16	-0.376
Zdr-6	18	8	CS22588	66.195	56.769	6	9.426	0.142	0.166	0.106	16.236	5.81	34.723	-0.08
Zdr-6	19	8	CS22588	37.111	35.811	1	1.3	0.035	0.036	0.028	0	6.484	29.327	NA
Zdr-6	20	8	CS22588	62.816	41.258	7	21.558	0.343	0.523	0.17	13.696	2.7	24.862	-0.412
Zdr-6	21	8	CS22588	44.302	38.724	4	5.578	0.126	0.144	0.103	11.278	3.429	24.017	-0.086
Zdr-6	1	10	CS22588	93.931	54.772	9	39.159	0.417	0.715	0.164	22.976	0.25	31.546	-0.464
Zdr-6	2	10	CS22588	51.418	41.021	3	10.397	0.202	0.253	0.073	14.625	2.867	23.529	-0.299
Zdr-6	3	10	CS22588	79.984	50.065	6	29.919	0.374	0.598	0.12	21.743	0.394	27.928	-0.251
Zdr-6	4	10	CS22588	75.348	52.319	6	23.029	0.306	0.44	0.115	22.479	2.02	27.82	-0.196
Zdr-6	5	10	CS22588	89.785	57.355	9	32.43	0.361	0.565	0.157	25.295	2.327	29.733	-0.318
Zdr-6	6	10	CS22588	68.451	48.33	5	20.121	0.294	0.416	0.103	15.375	2.882	30.073	-0.567
Zdr-6	7	10	CS22588	57.482	45.893	5	11.589	0.202	0.253	0.109	19.311	8.704	17.878	-0.339
Zdr-6	8	10	CS22588	81.702	53.417	9	28.285	0.346	0.53	0.168	24.063	1.123	28.231	-0.259
Zdr-6	9	10	CS22588	77	49.372	6	27.628	0.359	0.56	0.122	18.374	2.169	28.829	-0.343
Zdr-6	10	10	CS22588	70.843	48.954	5	21.889	0.309	0.447	0.102	14.195	0.332	34.427	-0.692
Zdr-6	11	10	CS22588	56.837	46.718	4	10.119	0.178	0.217	0.086	12.605	10.303	23.81	-0.369
Zdr-6	12	10	CS22588	81.494	50.167	6	31.327	0.384	0.624	0.12	20.152	0.997	29.018	-0.369
Zdr-6	13	10	CS22588	87.57	49.966	11	37.604	0.429	0.753	0.22	22.108	0.429	27.429	-0.338
Zdr-6	14	10	CS22588	92.156	55.227	9	36.929	0.401	0.669	0.163	24.975	2.44	27.812	-0.413
Zdr-6	15	10	CS22588	87.511	53.233	8	34.278	0.392	0.644	0.15	23.422	2.184	27.627	-0.398
Zdr-6	16	10	CS22588	82.079	55.811	8	26.268	0.32	0.471	0.143	26.978	2.605	26.228	-0.162
Zdr-6	17	10	CS22588	85.484	53.35	8	32.134	0.376	0.602	0.15	23.173	2.996	27.181	-0.451
Zdr-6	18	10	CS22588	109.257	80.338	11	28.919	0.265	0.36	0.137	29.911	5.81	44.617	0.01
Zdr-6	19	10	CS22588	54.171	48.391	3	5.78	0.107	0.119	0.062	16.48	6.484	25.427	-0.23
Zdr-6	20	10	CS22588	107.893	53.453	10	54.44	0.505	1.018	0.187	23.464	2.7	27.289	-0.479
Zdr-6	21	10	CS22588	79.556	53.809	8	25.747	0.324	0.478	0.149	24.031	2.181	27.597	-0.155
Zdr-6	1	12	CS22588	183.14	75.982	18	107.158	0.585	1.41	0.237	50.813	2.867	22.302	-0.327
Zdr-6	2	12	CS22588	97.679	57.11	8	40.569	0.415	0.71	0.14	26.706	2.867	27.537	-0.434
Zdr-6	3	12	CS22588	156.543	71.291	15	85.252	0.545	1.196	0.21	37.467	0.394	33.43	-0.249
Zdr-6	4	12	CS22588	157.444	72.494	11	84.95	0.54	1.172	0.152	37.124	2.02	33.35	-0.5
Zdr-6	5	12	CS22588	162.208	70.798	16	91.41	0.564	1.291	0.226	36.621	2.327	31.85	-0.16
Zdr-6	6	12	CS22588	124.889	65.844	13	59.045	0.473	0.897	0.197	36.002	2.882	26.96	-0.24
Zdr-6	7	12	CS22588	116.991	60.26	11	56.731	0.485	0.941	0.183	43.439	0.441	16.38	-0.129
Zdr-6	8	12	CS22588	150.34	69.446	14	80.894	0.538	1.165	0.202	40.296	1.123	28.027	-0.285
Zdr-6	9	12	CS22588	147.886	69.491	16	78.395	0.53	1.128	0.23	37.52	2.169	29.802	-0.312
Zdr-6	10	12	CS22588	139.659	68.405	13	71.254	0.51	1.042	0.19	35.316	0.332	32.757	-0.323
Zdr-6	11	12	CS22588	104.328	64.69	10	39.638	0.38	0.613	0.155	32.723	3.344	28.623	-0.09
Zdr-6	12	12	CS22588	152.576	70.31	17	82.266	0.539	1.17	0.242	38.659	0.997	30.654	-0.255
Zdr-6	13	12	CS22588	178.252	70.058	16	108.194	0.607	1.544	0.228	38.196	2.128	29.734	-0.344
Zdr-6	14	12	CS22588	149.533	56.338	14	93.195	0.623	1.654	0.249	34.5	2.44	19.398	-0.277
Zdr-6	15	12	CS22588	169.978	74.975	17	95.003	0.559	1.267	0.227	41.899	0.358	32.718	-0.257
Zdr-6	16	12	CS22588	149.756	72.445	15	77.311	0.516	1.067	0.207	37.213	2.605	32.627	-0.089
Zdr-6	17	12	CS22588	154.952	73.653	15	81.299	0.525	1.104	0.204	39.594	2.996	31.063	-0.283
Zdr-6	18	12	CS22588	171.326	85.771	18	85.555	0.499	0.997	0.21	59.662	5.81	20.299	-0.139
Zdr-6	19	12	CS22588	92.392	66.16	8	26.232	0.284	0.396	0.121	31.194	6.484	28.482	-0.265
Zdr-6	20	12	CS22588	185.562	62.594	20	122.968	0.663	1.965	0.32	46.833	0.878	14.883	-0.33
Zdr-6	21	12	CS22588	151.615	62.381	16	89.234	0.589	1.43	0.256	43.861	0.118	18.402	-0.207
